# Supplementary material for: A platform for CRISPRi-seq in Streptomyces albidoflavus
Source: mBio. 2026 Jan 12;17(2):e03065-25. doi: 10.1128/mbio.03065-25 (PMC12892944; doi:10.1128/mbio.03065-25)
Supplement: Supplementary Tables — Tables S1–S7. [file mbio.03065-25-s0003.xlsx]

## Sheet: Supplementary Table 1
Supplementary Table 1: TransportDB2.0-identified membrane transport genes harboured by S. albidoflavus J1074
Protein name	Substrate	Subtype	Family	Family name	Transporter class	Transporter class number
XNR_0015	multidrug efflux (EmrB/QacA subfamily)		MFS	The Major Facilitator Superfamily (MFS)	Secondary Transporter	2.A.1
XNR_0028	fructose	EnzymeIIABC	SSPTS	Sugar Specific PTS	Phosphotransferase System (PTS)	4.A
XNR_0030	Unclassified	EnzymeI	GPTS	General PTS	Phosphotransferase System (PTS)	4.A
XNR_0053	multidrug efflux		MFS	The Major Facilitator Superfamily (MFS)	Secondary Transporter	2.A.1
XNR_0075	multidrug efflux		MFS	The Major Facilitator Superfamily (MFS)	Secondary Transporter	2.A.1
XNR_0098	fusaric acid efflux?		ArAE	The Aromatic Acid Exporter (ArAE) Family	Secondary Transporter	2.A.85
XNR_0107	xanthine/uracil		NCS2	The Nucleobase:Cation Symporter-2 (NCS2) Family	Secondary Transporter	2.A.40
XNR_0117	calcium ion/manganese ion		P-ATPase	The P-type ATPase (P-ATPase) Superfamily	ATP-Dependent	3.A.3
XNR_0121	fusaric acid efflux?		ArAE	The Aromatic Acid Exporter (ArAE) Family	Secondary Transporter	2.A.85
XNR_0126	multidrug efflux		MFS	The Major Facilitator Superfamily (MFS)	Secondary Transporter	2.A.1
XNR_0131	fusaric acid efflux?		ArAE	The Aromatic Acid Exporter (ArAE) Family	Secondary Transporter	2.A.85
XNR_0134	multidrug efflux		MFS	The Major Facilitator Superfamily (MFS)	Secondary Transporter	2.A.1
XNR_0136	cobalamin/Fe3+-siderophores	membrane	ABC	The ATP-binding Cassette (ABC) Superfamily	ATP-Dependent	3.A.1
XNR_0137	iron-hydroxamate	binding	ABC	The ATP-binding Cassette (ABC) Superfamily	ATP-Dependent	3.A.1
XNR_0138	sulfate	binding	ABC	The ATP-binding Cassette (ABC) Superfamily	ATP-Dependent	3.A.1
XNR_0140	sugar		MFS	The Major Facilitator Superfamily (MFS)	Secondary Transporter	2.A.1
XNR_0156	multidrug efflux		MFS	The Major Facilitator Superfamily (MFS)	Secondary Transporter	2.A.1
XNR_0160	sugar	membrane	ABC	The ATP-binding Cassette (ABC) Superfamily	ATP-Dependent	3.A.1
XNR_0161	sugar	membrane	ABC	The ATP-binding Cassette (ABC) Superfamily	ATP-Dependent	3.A.1
XNR_0162	sugar	binding protein	ABC	The ATP-binding Cassette (ABC) Superfamily	ATP-Dependent	3.A.1
XNR_0165	nitrate/sulfonate/taurine	membrane	ABC	The ATP-binding Cassette (ABC) Superfamily	ATP-Dependent	3.A.1
XNR_0166	nitrate	binding	ABC	The ATP-binding Cassette (ABC) Superfamily	ATP-Dependent	3.A.1
XNR_0167	nitrate/sulfonate/taurine	binding protein	ABC	The ATP-binding Cassette (ABC) Superfamily	ATP-Dependent	3.A.1
XNR_0171	lipid A	binding	ABC	The ATP-binding Cassette (ABC) Superfamily	ATP-Dependent	3.A.1
XNR_0175	lipid A	binding	ABC	The ATP-binding Cassette (ABC) Superfamily	ATP-Dependent	3.A.1
XNR_0176	multidrug	membrane	ABC	The ATP-binding Cassette (ABC) Superfamily	ATP-Dependent	3.A.1
XNR_0214	multidrug efflux (EmrB/QacA subfamily)		MFS	The Major Facilitator Superfamily (MFS)	Secondary Transporter	2.A.1
XNR_0216	multidrug efflux		MFS	The Major Facilitator Superfamily (MFS)	Secondary Transporter	2.A.1
XNR_0225	branched-chain amino acid	binding protein	ABC	The ATP-binding Cassette (ABC) Superfamily	ATP-Dependent	3.A.1
XNR_0239	nitrate	binding	ABC	The ATP-binding Cassette (ABC) Superfamily	ATP-Dependent	3.A.1
XNR_0240	glycine betaine	binding	ABC	The ATP-binding Cassette (ABC) Superfamily	ATP-Dependent	3.A.1
XNR_0241	nitrate/sulfonate/taurine	membrane	ABC	The ATP-binding Cassette (ABC) Superfamily	ATP-Dependent	3.A.1
XNR_0247	multidrug efflux		MFS	The Major Facilitator Superfamily (MFS)	Secondary Transporter	2.A.1
XNR_0273	daunorubicin	binding	ABC	The ATP-binding Cassette (ABC) Superfamily	ATP-Dependent	3.A.1
XNR_0274	polysaccharide export	membrane	ABC	The ATP-binding Cassette (ABC) Superfamily	ATP-Dependent	3.A.1
XNR_0280	cation efflux		CDF	The Cation Diffusion Facilitator (CDF) Family	Secondary Transporter	2.A.4
XNR_0290	heme	binding	ABC	The ATP-binding Cassette (ABC) Superfamily	ATP-Dependent	3.A.1
XNR_0298	glycine betaine/carnitine/choline		BCCT	The Betaine/Carnitine/Choline Transporter (BCCT) Family	Secondary Transporter	2.A.15
XNR_0310	ascorbate	EnzymeIIC	SSPTS	Sugar Specific PTS	Phosphotransferase System (PTS)	4.A
XNR_0311	fructose	EnzymeIIAB	SSPTS	Sugar Specific PTS	Phosphotransferase System (PTS)	4.A
XNR_0315	cobalt	binding	ABC	The ATP-binding Cassette (ABC) Superfamily	ATP-Dependent	3.A.1
XNR_0325	multidrug efflux		MFS	The Major Facilitator Superfamily (MFS)	Secondary Transporter	2.A.1
XNR_0328	zinc/cadmium/cobalt ion		P-ATPase	The P-type ATPase (P-ATPase) Superfamily	ATP-Dependent	3.A.3
XNR_0329	potassium ion		P-ATPase	The P-type ATPase (P-ATPase) Superfamily	ATP-Dependent	3.A.3
XNR_0330	potassium ion		P-ATPase	The P-type ATPase (P-ATPase) Superfamily	ATP-Dependent	3.A.3
XNR_0349	toxin secretion	membrane	ABC	The ATP-binding Cassette (ABC) Superfamily	ATP-Dependent	3.A.1
XNR_0350	toxin secretion	membrane	ABC	The ATP-binding Cassette (ABC) Superfamily	ATP-Dependent	3.A.1
XNR_0367	metabolite (benzoate?)		MFS	The Major Facilitator Superfamily (MFS)	Secondary Transporter	2.A.1
XNR_0372	xylose	binding	ABC	The ATP-binding Cassette (ABC) Superfamily	ATP-Dependent	3.A.1
XNR_0373	sugar (ribose?)	ABC	ABC	The ATP-binding Cassette (ABC) Superfamily	ATP-Dependent	3.A.1
XNR_0392	TMAO inducer	binding	ABC	The ATP-binding Cassette (ABC) Superfamily	ATP-Dependent	3.A.1
XNR_0393	sugar (ribose?)	membrane	ABC	The ATP-binding Cassette (ABC) Superfamily	ATP-Dependent	3.A.1
XNR_0394	sugar (ribose?)	ABC	ABC	The ATP-binding Cassette (ABC) Superfamily	ATP-Dependent	3.A.1
XNR_0398	oxalate:formate antiporter		MFS	The Major Facilitator Superfamily (MFS)	Secondary Transporter	2.A.1
XNR_0400	sodium ion/?		UBS1	The Unknown BART Superfamily-1 (UBS1) Family	Unclassified	9.A.43
XNR_0402	sodium ion:alanine symporter		AGCS	The Alanine or Glycine:Cation Symporter (AGCS) Family	Secondary Transporter	2.A.25
XNR_0444	multidrug efflux (EmrB/QacA subfamily)		MFS	The Major Facilitator Superfamily (MFS)	Secondary Transporter	2.A.1
XNR_0450	iron-hydroxamate	binding	ABC	The ATP-binding Cassette (ABC) Superfamily	ATP-Dependent	3.A.1
XNR_0451	cobalamin/Fe3+-siderophores	membrane	ABC	The ATP-binding Cassette (ABC) Superfamily	ATP-Dependent	3.A.1
XNR_0452	cobalamin/Fe3+-siderophores	membrane	ABC	The ATP-binding Cassette (ABC) Superfamily	ATP-Dependent	3.A.1
XNR_0453	phosphonate	binding	ABC	The ATP-binding Cassette (ABC) Superfamily	ATP-Dependent	3.A.1
XNR_0464	heme	binding	ABC	The ATP-binding Cassette (ABC) Superfamily	ATP-Dependent	3.A.1
XNR_0470	daunorubicin	binding	ABC	The ATP-binding Cassette (ABC) Superfamily	ATP-Dependent	3.A.1
XNR_0476	proton/sodium ion:glutamate/aspartate symporter		DAACS	The Dicarboxylate/Amino Acid:Cation (Na+ or H+) Symporter (DAACS) Family	Secondary Transporter	2.A.23
XNR_0498	amino aicd (glutamine/glutamate/aspartate?)	membrane	ABC	The ATP-binding Cassette (ABC) Superfamily	ATP-Dependent	3.A.1
XNR_0499	amino aicd (glutamine/glutamate/aspartate?)	membrane	ABC	The ATP-binding Cassette (ABC) Superfamily	ATP-Dependent	3.A.1
XNR_0500	amino acid (glutamine/glutamate/aspartate?)	binding protein	ABC	The ATP-binding Cassette (ABC) Superfamily	ATP-Dependent	3.A.1
XNR_0501	phosphate	binding	ABC	The ATP-binding Cassette (ABC) Superfamily	ATP-Dependent	3.A.1
XNR_0514	toxin secretion	membrane	ABC	The ATP-binding Cassette (ABC) Superfamily	ATP-Dependent	3.A.1
XNR_0518	lipid A	binding	ABC	The ATP-binding Cassette (ABC) Superfamily	ATP-Dependent	3.A.1
XNR_0519	lipid A	binding	ABC	The ATP-binding Cassette (ABC) Superfamily	ATP-Dependent	3.A.1
XNR_0520	phosphonate	binding	ABC	The ATP-binding Cassette (ABC) Superfamily	ATP-Dependent	3.A.1
XNR_0521	ferric enterobactin	membrane	ABC	The ATP-binding Cassette (ABC) Superfamily	ATP-Dependent	3.A.1
XNR_0522	cobalamin/Fe3+-siderophores	membrane	ABC	The ATP-binding Cassette (ABC) Superfamily	ATP-Dependent	3.A.1
XNR_0524	iron-hydroxamate	binding	ABC	The ATP-binding Cassette (ABC) Superfamily	ATP-Dependent	3.A.1
XNR_0554	sugar (ribose?)	ABC	ABC	The ATP-binding Cassette (ABC) Superfamily	ATP-Dependent	3.A.1
XNR_0555	sugar (ribose?)	membrane	ABC	The ATP-binding Cassette (ABC) Superfamily	ATP-Dependent	3.A.1
XNR_0556	ribose	binding	ABC	The ATP-binding Cassette (ABC) Superfamily	ATP-Dependent	3.A.1
XNR_0607	multidrug efflux (EmrB/QacA subfamily)		MFS	The Major Facilitator Superfamily (MFS)	Secondary Transporter	2.A.1
XNR_0624	multidrug efflux		MFS	The Major Facilitator Superfamily (MFS)	Secondary Transporter	2.A.1
XNR_0631	xanthine/uracil		NCS2	The Nucleobase:Cation Symporter-2 (NCS2) Family	Secondary Transporter	2.A.40
XNR_0655	xanthine/uracil		NCS2	The Nucleobase:Cation Symporter-2 (NCS2) Family	Secondary Transporter	2.A.40
XNR_0673	Unclassified	binding protein	ABC	The ATP-binding Cassette (ABC) Superfamily	ATP-Dependent	3.A.1
XNR_0679	multidrug efflux (EmrB/QacA subfamily)		MFS	The Major Facilitator Superfamily (MFS)	Secondary Transporter	2.A.1
XNR_0689	multidrug/solvent efflux (MmpL homolog/HAE2 subfamily)	HAE2	RND	The Resistance-Nodulation-Cell Division (RND) Superfamily	Secondary Transporter	2.A.6
XNR_0690	cobalamin	binding	ABC	The ATP-binding Cassette (ABC) Superfamily	ATP-Dependent	3.A.1
XNR_0691	cobalamin/Fe3+-siderophores	membrane	ABC	The ATP-binding Cassette (ABC) Superfamily	ATP-Dependent	3.A.1
XNR_0692	sulfate	binding	ABC	The ATP-binding Cassette (ABC) Superfamily	ATP-Dependent	3.A.1
XNR_0717	phosphonates	binding	ABC	The ATP-binding Cassette (ABC) Superfamily	ATP-Dependent	3.A.1
XNR_0718	nitrate	binding	ABC	The ATP-binding Cassette (ABC) Superfamily	ATP-Dependent	3.A.1
XNR_0719	nitrate/sulfonate/taurine	membrane	ABC	The ATP-binding Cassette (ABC) Superfamily	ATP-Dependent	3.A.1
XNR_0725	small-conductance mechanosensitive ion channel		MscS	The Small Conductance Mechanosensitive Ion Channel (MscS) Family	Ion Channels	1.A.23
XNR_0771	amino acid		APC	The Amino Acid-Polyamine-Organocation (APC) Family	Secondary Transporter	2.A.3
XNR_0773	sugar (xylose?)	membrane	ABC	The ATP-binding Cassette (ABC) Superfamily	ATP-Dependent	3.A.1
XNR_0774	sugar (ribose?)	ABC	ABC	The ATP-binding Cassette (ABC) Superfamily	ATP-Dependent	3.A.1
XNR_0775	xylose	binding	ABC	The ATP-binding Cassette (ABC) Superfamily	ATP-Dependent	3.A.1
XNR_0777	sugar	membrane	ABC	The ATP-binding Cassette (ABC) Superfamily	ATP-Dependent	3.A.1
XNR_0778	sugar	membrane	ABC	The ATP-binding Cassette (ABC) Superfamily	ATP-Dependent	3.A.1
XNR_0779	N-acetylglucosamine	binding	ABC	The ATP-binding Cassette (ABC) Superfamily	ATP-Dependent	3.A.1
XNR_0782	multidrug efflux		MFS	The Major Facilitator Superfamily (MFS)	Secondary Transporter	2.A.1
XNR_0797	phosphonate	binding	ABC	The ATP-binding Cassette (ABC) Superfamily	ATP-Dependent	3.A.1
XNR_0798	cobalamin/Fe3+-siderophores	membrane	ABC	The ATP-binding Cassette (ABC) Superfamily	ATP-Dependent	3.A.1
XNR_0799	iron-hydroxamate	binding	ABC	The ATP-binding Cassette (ABC) Superfamily	ATP-Dependent	3.A.1
XNR_0804	multicomponent sodium ion:proton antiporter	MnhG	CPA3	The Monovalent Cation (K+ or Na+):Proton Antiporter-3 (CPA3) Family	Secondary Transporter	2.A.63
XNR_0805	multicomponent sodium ion:proton antiporter	MnhF	CPA3	The Monovalent Cation (K+ or Na+):Proton Antiporter-3 (CPA3) Family	Secondary Transporter	2.A.63
XNR_0806	multicomponent sodium ion:proton antiporter	MnhE	CPA3	The Monovalent Cation (K+ or Na+):Proton Antiporter-3 (CPA3) Family	Secondary Transporter	2.A.63
XNR_0807	multicomponent sodium ion:proton antiporter	MnhD	CPA3	The Monovalent Cation (K+ or Na+):Proton Antiporter-3 (CPA3) Family	Secondary Transporter	2.A.63
XNR_0808	multicomponent sodium ion:proton antiporter	MnhC	CPA3	The Monovalent Cation (K+ or Na+):Proton Antiporter-3 (CPA3) Family	Secondary Transporter	2.A.63
XNR_0809	multicomponent sodium ion:proton antiporter	MnhA	CPA3	The Monovalent Cation (K+ or Na+):Proton Antiporter-3 (CPA3) Family	Secondary Transporter	2.A.63
XNR_0817	amino acid		APC	The Amino Acid-Polyamine-Organocation (APC) Family	Secondary Transporter	2.A.3
XNR_0837	L-lactate		LctP	The Lactate Permease (LctP) Family	Secondary Transporter	2.A.14
XNR_0851	multidrug efflux (EmrB/QacA subfamily)		MFS	The Major Facilitator Superfamily (MFS)	Secondary Transporter	2.A.1
XNR_0852	phosphonate	binding	ABC	The ATP-binding Cassette (ABC) Superfamily	ATP-Dependent	3.A.1
XNR_0853	ferric enterobactin	membrane	ABC	The ATP-binding Cassette (ABC) Superfamily	ATP-Dependent	3.A.1
XNR_0854	cobalamin/Fe3+-siderophores	membrane	ABC	The ATP-binding Cassette (ABC) Superfamily	ATP-Dependent	3.A.1
XNR_0855	iron-hydroxamate	binding	ABC	The ATP-binding Cassette (ABC) Superfamily	ATP-Dependent	3.A.1
XNR_0857	sodium ion:calcium ion+potassium ion antiporter		CaCA	The Ca2+:Cation Antiporter (CaCA) Family	Secondary Transporter	2.A.19
XNR_0859	sulfate	binding	ABC	The ATP-binding Cassette (ABC) Superfamily	ATP-Dependent	3.A.1
XNR_0860	dipeptide/oligopeptide	membrane	ABC	The ATP-binding Cassette (ABC) Superfamily	ATP-Dependent	3.A.1
XNR_0861	dipeptide/oligopeptide	membrane	ABC	The ATP-binding Cassette (ABC) Superfamily	ATP-Dependent	3.A.1
XNR_0863	dipeptide/oligopeptide	binding protein	ABC	The ATP-binding Cassette (ABC) Superfamily	ATP-Dependent	3.A.1
XNR_0872	multidrug efflux?		GPH	The Glycoside-Pentoside-Hexuronide (GPH):Cation Symporter Family	Secondary Transporter	2.A.2
XNR_0878	drug/metabolite?		DMT	The Drug/Metabolite Transporter (DMT) Superfamily	Secondary Transporter	2.A.7
XNR_0886	multidrug efflux		MFS	The Major Facilitator Superfamily (MFS)	Secondary Transporter	2.A.1
XNR_0890	zinc/cadmium/cobalt ion		P-ATPase	The P-type ATPase (P-ATPase) Superfamily	ATP-Dependent	3.A.3
XNR_0896	sugar efflux?		MFS	The Major Facilitator Superfamily (MFS)	Secondary Transporter	2.A.1
XNR_0899	xylose	binding	ABC	The ATP-binding Cassette (ABC) Superfamily	ATP-Dependent	3.A.1
XNR_0900	sugar (ribose?)	membrane	ABC	The ATP-binding Cassette (ABC) Superfamily	ATP-Dependent	3.A.1
XNR_0901	sugar (ribose?)	membrane	ABC	The ATP-binding Cassette (ABC) Superfamily	ATP-Dependent	3.A.1
XNR_0902	sugar (ribose?)	ABC	ABC	The ATP-binding Cassette (ABC) Superfamily	ATP-Dependent	3.A.1
XNR_0921	multidrug efflux		MFS	The Major Facilitator Superfamily (MFS)	Secondary Transporter	2.A.1
XNR_0928	toluene tolerance	binding protein	ABC	The ATP-binding Cassette (ABC) Superfamily	ATP-Dependent	3.A.1
XNR_0929	toluene tolerance	binding protein	ABC	The ATP-binding Cassette (ABC) Superfamily	ATP-Dependent	3.A.1
XNR_0930	toluene tolerance	binding protein	ABC	The ATP-binding Cassette (ABC) Superfamily	ATP-Dependent	3.A.1
XNR_0931	toluene tolerance	binding protein	ABC	The ATP-binding Cassette (ABC) Superfamily	ATP-Dependent	3.A.1
XNR_0932	toluene tolerance	binding protein	ABC	The ATP-binding Cassette (ABC) Superfamily	ATP-Dependent	3.A.1
XNR_0933	toluene tolerance	binding protein	ABC	The ATP-binding Cassette (ABC) Superfamily	ATP-Dependent	3.A.1
XNR_0934	toluene tolerance	membrane	ABC	The ATP-binding Cassette (ABC) Superfamily	ATP-Dependent	3.A.1
XNR_0935	toluene tolerance	membrane	ABC	The ATP-binding Cassette (ABC) Superfamily	ATP-Dependent	3.A.1
XNR_0936	glycine betaine	binding	ABC	The ATP-binding Cassette (ABC) Superfamily	ATP-Dependent	3.A.1
XNR_0960	xanthine/uracil		NCS2	The Nucleobase:Cation Symporter-2 (NCS2) Family	Secondary Transporter	2.A.40
XNR_0963	urea	binding	ABC	The ATP-binding Cassette (ABC) Superfamily	ATP-Dependent	3.A.1
XNR_0964	branched-chain amino acid	membrane	ABC	The ATP-binding Cassette (ABC) Superfamily	ATP-Dependent	3.A.1
XNR_0965	branched-chain amino acid	membrane	ABC	The ATP-binding Cassette (ABC) Superfamily	ATP-Dependent	3.A.1
XNR_0966	daunorubicin	binding	ABC	The ATP-binding Cassette (ABC) Superfamily	ATP-Dependent	3.A.1
XNR_0967	daunorubicin	binding	ABC	The ATP-binding Cassette (ABC) Superfamily	ATP-Dependent	3.A.1
XNR_0969	sugar	binding protein	ABC	The ATP-binding Cassette (ABC) Superfamily	ATP-Dependent	3.A.1
XNR_0970	sugar	membrane	ABC	The ATP-binding Cassette (ABC) Superfamily	ATP-Dependent	3.A.1
XNR_0971	sugar	membrane	ABC	The ATP-binding Cassette (ABC) Superfamily	ATP-Dependent	3.A.1
XNR_0978	lipoprotein	binding	ABC	The ATP-binding Cassette (ABC) Superfamily	ATP-Dependent	3.A.1
XNR_0979	efflux (antimicrobial peptide?)	membrane	ABC	The ATP-binding Cassette (ABC) Superfamily	ATP-Dependent	3.A.1
XNR_0987	multidrug efflux		MFS	The Major Facilitator Superfamily (MFS)	Secondary Transporter	2.A.1
XNR_0993	ethanolamine		APC	The Amino Acid-Polyamine-Organocation (APC) Family	Secondary Transporter	2.A.3
XNR_0999	sodium ion:proline symporter		SSS	The Solute:Sodium Symporter (SSS) Family	Secondary Transporter	2.A.21
XNR_1000	lipoprotein	binding	ABC	The ATP-binding Cassette (ABC) Superfamily	ATP-Dependent	3.A.1
XNR_1014	multidrug efflux		MFS	The Major Facilitator Superfamily (MFS)	Secondary Transporter	2.A.1
XNR_1023	Unclassified	HPr	GPTS	General PTS	Phosphotransferase System (PTS)	4.A
XNR_1031	sugar	membrane	ABC	The ATP-binding Cassette (ABC) Superfamily	ATP-Dependent	3.A.1
XNR_1032	sugar	membrane	ABC	The ATP-binding Cassette (ABC) Superfamily	ATP-Dependent	3.A.1
XNR_1033	sugar	binding protein	ABC	The ATP-binding Cassette (ABC) Superfamily	ATP-Dependent	3.A.1
XNR_1036	sodium ion:proline symporter		SSS	The Solute:Sodium Symporter (SSS) Family	Secondary Transporter	2.A.21
XNR_1079	Unclassified	binding protein	ABC	The ATP-binding Cassette (ABC) Superfamily	ATP-Dependent	3.A.1
XNR_1082	phosphate	binding	ABC	The ATP-binding Cassette (ABC) Superfamily	ATP-Dependent	3.A.1
XNR_1083	amino acid (glutamine/glutamate/aspartate?)	binding protein	ABC	The ATP-binding Cassette (ABC) Superfamily	ATP-Dependent	3.A.1
XNR_1084	amino aicd (glutamine/glutamate/aspartate?)	membrane	ABC	The ATP-binding Cassette (ABC) Superfamily	ATP-Dependent	3.A.1
XNR_1085	amino aicd (glutamine/glutamate/aspartate?)	membrane	ABC	The ATP-binding Cassette (ABC) Superfamily	ATP-Dependent	3.A.1
XNR_1095	Autoinducer-2 export		AI-2E	The Autoinducer-2 Exporter (AI-2E) Family (Formerly the PerM Family, TC #9.B.22)	Secondary Transporter	2.A.86
XNR_1098	branched-chain amino acid efflux (AzlC)	AzlC	LIV-E	The Branched Chain Amino Acid Exporter (LIV-E) Family	Secondary Transporter	2.A.78
XNR_1135	dipeptide/oligopeptide	binding protein	ABC	The ATP-binding Cassette (ABC) Superfamily	ATP-Dependent	3.A.1
XNR_1136	dipeptide/oligopeptide	membrane	ABC	The ATP-binding Cassette (ABC) Superfamily	ATP-Dependent	3.A.1
XNR_1137	dipeptide/oligopeptide	membrane	ABC	The ATP-binding Cassette (ABC) Superfamily	ATP-Dependent	3.A.1
XNR_1138	lipoprotein	binding	ABC	The ATP-binding Cassette (ABC) Superfamily	ATP-Dependent	3.A.1
XNR_1139	glycine betaine	binding	ABC	The ATP-binding Cassette (ABC) Superfamily	ATP-Dependent	3.A.1
XNR_1155	polyamine	binding	ABC	The ATP-binding Cassette (ABC) Superfamily	ATP-Dependent	3.A.1
XNR_1156	glycine betaine	binding	ABC	The ATP-binding Cassette (ABC) Superfamily	ATP-Dependent	3.A.1
XNR_1157	dipeptide/oligopeptide	membrane	ABC	The ATP-binding Cassette (ABC) Superfamily	ATP-Dependent	3.A.1
XNR_1158	dipeptide/oligopeptide	membrane	ABC	The ATP-binding Cassette (ABC) Superfamily	ATP-Dependent	3.A.1
XNR_1159	dipeptide/oligopeptide	binding protein	ABC	The ATP-binding Cassette (ABC) Superfamily	ATP-Dependent	3.A.1
XNR_1174	spermidine/putrescine	membrane	ABC	The ATP-binding Cassette (ABC) Superfamily	ATP-Dependent	3.A.1
XNR_1175	spermidine/putrescine	membrane	ABC	The ATP-binding Cassette (ABC) Superfamily	ATP-Dependent	3.A.1
XNR_1176	polyamine	binding	ABC	The ATP-binding Cassette (ABC) Superfamily	ATP-Dependent	3.A.1
XNR_1177	spermidine/putrescine	binding protein	ABC	The ATP-binding Cassette (ABC) Superfamily	ATP-Dependent	3.A.1
XNR_1188	lipoprotein	binding	ABC	The ATP-binding Cassette (ABC) Superfamily	ATP-Dependent	3.A.1
XNR_1192	polyamine	binding	ABC	The ATP-binding Cassette (ABC) Superfamily	ATP-Dependent	3.A.1
XNR_1193	iron(III)	membrane	ABC	The ATP-binding Cassette (ABC) Superfamily	ATP-Dependent	3.A.1
XNR_1194	thiamin	binding	ABC	The ATP-binding Cassette (ABC) Superfamily	ATP-Dependent	3.A.1
XNR_1211	Unclassified		IVSP	The Type IV (Conjugal DNA-Protein Transfer or VirB) Secretory Pathway (IVSP) Family	ATP-Dependent	3.A.7
XNR_1224	ammonium		Amt	The Ammonia Transporter Channel (Amt) Family	Ion Channels	1.A.11
XNR_1228	multidrug efflux		MFS	The Major Facilitator Superfamily (MFS)	Secondary Transporter	2.A.1
XNR_1285	virulence factor MviN	MVF	MOP	The Multidrug/Oligosaccharidyl-lipid/Polysaccharide (MOP) Flippase Superfamily	Secondary Transporter	2.A.66
XNR_1300	multidrug efflux		MFS	The Major Facilitator Superfamily (MFS)	Secondary Transporter	2.A.1
XNR_1333	multidrug/solvent efflux (MmpL homolog/HAE2 subfamily)	HAE2	RND	The Resistance-Nodulation-Cell Division (RND) Superfamily	Secondary Transporter	2.A.6
XNR_1350	Unclassified		TRIC	The Homotrimeric Cation Channel (TRIC) Family	Ion Channels	1.A.62
XNR_1351	glycine betaine	binding	ABC	The ATP-binding Cassette (ABC) Superfamily	ATP-Dependent	3.A.1
XNR_1352	D-methionine	binding	ABC	The ATP-binding Cassette (ABC) Superfamily	ATP-Dependent	3.A.1
XNR_1353	dipeptide/oligopeptide	membrane	ABC	The ATP-binding Cassette (ABC) Superfamily	ATP-Dependent	3.A.1
XNR_1354	dipeptide/oligopeptide	membrane	ABC	The ATP-binding Cassette (ABC) Superfamily	ATP-Dependent	3.A.1
XNR_1355	dipeptide/oligopeptide	binding protein	ABC	The ATP-binding Cassette (ABC) Superfamily	ATP-Dependent	3.A.1
XNR_1364	potassium ion		P-ATPase	The P-type ATPase (P-ATPase) Superfamily	ATP-Dependent	3.A.3
XNR_1365	potassium ion		P-ATPase	The P-type ATPase (P-ATPase) Superfamily	ATP-Dependent	3.A.3
XNR_1366	potassium ion		P-ATPase	The P-type ATPase (P-ATPase) Superfamily	ATP-Dependent	3.A.3
XNR_1368	sodium ion:proline symporter		SSS	The Solute:Sodium Symporter (SSS) Family	Secondary Transporter	2.A.21
XNR_1369	multidrug efflux		MFS	The Major Facilitator Superfamily (MFS)	Secondary Transporter	2.A.1
XNR_1385	multidrug	membrane	ABC	The ATP-binding Cassette (ABC) Superfamily	ATP-Dependent	3.A.1
XNR_1386	daunorubicin	binding	ABC	The ATP-binding Cassette (ABC) Superfamily	ATP-Dependent	3.A.1
XNR_1387	lipid A	binding	ABC	The ATP-binding Cassette (ABC) Superfamily	ATP-Dependent	3.A.1
XNR_1388	lipid A	binding	ABC	The ATP-binding Cassette (ABC) Superfamily	ATP-Dependent	3.A.1
XNR_1400	daunorubicin	binding	ABC	The ATP-binding Cassette (ABC) Superfamily	ATP-Dependent	3.A.1
XNR_1404	proton/sodium ion:glutamate/aspartate symporter		DAACS	The Dicarboxylate/Amino Acid:Cation (Na+ or H+) Symporter (DAACS) Family	Secondary Transporter	2.A.23
XNR_1442	daunorubicin	binding	ABC	The ATP-binding Cassette (ABC) Superfamily	ATP-Dependent	3.A.1
XNR_1444	daunorubicin	binding	ABC	The ATP-binding Cassette (ABC) Superfamily	ATP-Dependent	3.A.1
XNR_1460	protons		F-ATPase	The H+- or Na+-translocating F-type, V-type and A-type ATPase (F-ATPase) Superfamily	ATP-Dependent	3.A.2
XNR_1461	protons		F-ATPase	The H+- or Na+-translocating F-type, V-type and A-type ATPase (F-ATPase) Superfamily	ATP-Dependent	3.A.2
XNR_1462	protons		F-ATPase	The H+- or Na+-translocating F-type, V-type and A-type ATPase (F-ATPase) Superfamily	ATP-Dependent	3.A.2
XNR_1463	protons		F-ATPase	The H+- or Na+-translocating F-type, V-type and A-type ATPase (F-ATPase) Superfamily	ATP-Dependent	3.A.2
XNR_1464	protons		F-ATPase	The H+- or Na+-translocating F-type, V-type and A-type ATPase (F-ATPase) Superfamily	ATP-Dependent	3.A.2
XNR_1465	protons		F-ATPase	The H+- or Na+-translocating F-type, V-type and A-type ATPase (F-ATPase) Superfamily	ATP-Dependent	3.A.2
XNR_1466	protons		F-ATPase	The H+- or Na+-translocating F-type, V-type and A-type ATPase (F-ATPase) Superfamily	ATP-Dependent	3.A.2
XNR_1467	protons		F-ATPase	The H+- or Na+-translocating F-type, V-type and A-type ATPase (F-ATPase) Superfamily	ATP-Dependent	3.A.2
XNR_1512	multidrug efflux (EmrB/QacA subfamily)		MFS	The Major Facilitator Superfamily (MFS)	Secondary Transporter	2.A.1
XNR_1517	daunorubicin	binding	ABC	The ATP-binding Cassette (ABC) Superfamily	ATP-Dependent	3.A.1
XNR_1522	sodium ion:proline symporter		SSS	The Solute:Sodium Symporter (SSS) Family	Secondary Transporter	2.A.21
XNR_1539	amino acid (glutamine/glutamate/aspartate?)	binding protein	ABC	The ATP-binding Cassette (ABC) Superfamily	ATP-Dependent	3.A.1
XNR_1540	amino aicd (glutamine/glutamate/aspartate?)	membrane	ABC	The ATP-binding Cassette (ABC) Superfamily	ATP-Dependent	3.A.1
XNR_1541	phosphate	binding	ABC	The ATP-binding Cassette (ABC) Superfamily	ATP-Dependent	3.A.1
XNR_1560	sodium ion:proton antiporter		CPA1	The Monovalent Cation:Proton Antiporter-1 (CPA1) Family	Secondary Transporter	2.A.36
XNR_1571	sugar	membrane	ABC	The ATP-binding Cassette (ABC) Superfamily	ATP-Dependent	3.A.1
XNR_1572	sugar	membrane	ABC	The ATP-binding Cassette (ABC) Superfamily	ATP-Dependent	3.A.1
XNR_1573	sugar	binding protein	ABC	The ATP-binding Cassette (ABC) Superfamily	ATP-Dependent	3.A.1
XNR_1590	multidrug efflux (SMR)	SMR	DMT	The Drug/Metabolite Transporter (DMT) Superfamily	Secondary Transporter	2.A.7
XNR_1643	multidrug efflux		MFS	The Major Facilitator Superfamily (MFS)	Secondary Transporter	2.A.1
XNR_1645	magnesium/cobalt ion		MIT	The CorA Metal Ion Transporter (MIT) Family	Ion Channels	1.A.35
XNR_1649	magnesium ion		MgtE	The Mg2+ Transporter-E (MgtE) Family	Unclassified	9.A.19
XNR_1653	protein export		Tat	The Twin Arginine Targeting (Tat) Family	Secondary Transporter	2.A.64
XNR_1678	sugar (ribose?)	membrane	ABC	The ATP-binding Cassette (ABC) Superfamily	ATP-Dependent	3.A.1
XNR_1679	sugar (ribose?)	membrane	ABC	The ATP-binding Cassette (ABC) Superfamily	ATP-Dependent	3.A.1
XNR_1680	sugar (ribose?)	ABC	ABC	The ATP-binding Cassette (ABC) Superfamily	ATP-Dependent	3.A.1
XNR_1681	xylose	binding	ABC	The ATP-binding Cassette (ABC) Superfamily	ATP-Dependent	3.A.1
XNR_1691	glycine betaine	binding	ABC	The ATP-binding Cassette (ABC) Superfamily	ATP-Dependent	3.A.1
XNR_1692	glycine betaine	binding	ABC	The ATP-binding Cassette (ABC) Superfamily	ATP-Dependent	3.A.1
XNR_1693	dipeptide/oligopeptide	membrane	ABC	The ATP-binding Cassette (ABC) Superfamily	ATP-Dependent	3.A.1
XNR_1694	dipeptide/oligopeptide	membrane	ABC	The ATP-binding Cassette (ABC) Superfamily	ATP-Dependent	3.A.1
XNR_1695	oligopeptide	binding protein	ABC	The ATP-binding Cassette (ABC) Superfamily	ATP-Dependent	3.A.1
XNR_1696	glycine betaine	binding	ABC	The ATP-binding Cassette (ABC) Superfamily	ATP-Dependent	3.A.1
XNR_1697	glycine betaine	binding	ABC	The ATP-binding Cassette (ABC) Superfamily	ATP-Dependent	3.A.1
XNR_1698	dipeptide/oligopeptide	membrane	ABC	The ATP-binding Cassette (ABC) Superfamily	ATP-Dependent	3.A.1
XNR_1699	dipeptide/oligopeptide	membrane	ABC	The ATP-binding Cassette (ABC) Superfamily	ATP-Dependent	3.A.1
XNR_1700	oligopeptide	binding protein	ABC	The ATP-binding Cassette (ABC) Superfamily	ATP-Dependent	3.A.1
XNR_1703	dipeptide/oligopeptide	binding protein	ABC	The ATP-binding Cassette (ABC) Superfamily	ATP-Dependent	3.A.1
XNR_1731	amino acid (glutamine/glutamate/aspartate?)	binding protein	ABC	The ATP-binding Cassette (ABC) Superfamily	ATP-Dependent	3.A.1
XNR_1732	amino aicd (glutamine/glutamate/aspartate?)	membrane	ABC	The ATP-binding Cassette (ABC) Superfamily	ATP-Dependent	3.A.1
XNR_1733	amino aicd (glutamine/glutamate/aspartate?)	membrane	ABC	The ATP-binding Cassette (ABC) Superfamily	ATP-Dependent	3.A.1
XNR_1734	phosphate	binding	ABC	The ATP-binding Cassette (ABC) Superfamily	ATP-Dependent	3.A.1
XNR_1753	60 KD inner membrane protein OxaA homolog		Oxa1	The Cytochrome Oxidase Biogenesis (Oxa1) Family	Secondary Transporter	2.A.9
XNR_1762	multidrug efflux		MFS	The Major Facilitator Superfamily (MFS)	Secondary Transporter	2.A.1
XNR_1767	daunorubicin	binding	ABC	The ATP-binding Cassette (ABC) Superfamily	ATP-Dependent	3.A.1
XNR_1768	multidrug	membrane	ABC	The ATP-binding Cassette (ABC) Superfamily	ATP-Dependent	3.A.1
XNR_1769	multidrug?	membrane	ABC	The ATP-binding Cassette (ABC) Superfamily	ATP-Dependent	3.A.1
XNR_1771	multidrug efflux (SMR)	SMR	DMT	The Drug/Metabolite Transporter (DMT) Superfamily	Secondary Transporter	2.A.7
XNR_1775	multidrug efflux		MFS	The Major Facilitator Superfamily (MFS)	Secondary Transporter	2.A.1
XNR_1780	glucose/maltose/N-acetylglucosamine	EnzymeIIABC	SSPTS	Sugar Specific PTS	Phosphotransferase System (PTS)	4.A
XNR_1781	glucose/maltose/N-acetylglucosamine	EnzymeIIBC	SSPTS	Sugar Specific PTS	Phosphotransferase System (PTS)	4.A
XNR_1788	amino acid		APC	The Amino Acid-Polyamine-Organocation (APC) Family	Secondary Transporter	2.A.3
XNR_1789	leucine/valine	binding	ABC	The ATP-binding Cassette (ABC) Superfamily	ATP-Dependent	3.A.1
XNR_1803	glycine betaine/L-proline/carnitine/choline	membrane	ABC	The ATP-binding Cassette (ABC) Superfamily	ATP-Dependent	3.A.1
XNR_1804	glycine betaine	binding	ABC	The ATP-binding Cassette (ABC) Superfamily	ATP-Dependent	3.A.1
XNR_1805	glycine betaine/L-proline/carnitine/choline	membrane	ABC	The ATP-binding Cassette (ABC) Superfamily	ATP-Dependent	3.A.1
XNR_1806	glycine betaine	binding	ABC	The ATP-binding Cassette (ABC) Superfamily	ATP-Dependent	3.A.1
XNR_1809	multidrug efflux		MFS	The Major Facilitator Superfamily (MFS)	Secondary Transporter	2.A.1
XNR_1814	heme	binding	ABC	The ATP-binding Cassette (ABC) Superfamily	ATP-Dependent	3.A.1
XNR_1831	multidrug efflux		MFS	The Major Facilitator Superfamily (MFS)	Secondary Transporter	2.A.1
XNR_1838	sugar	membrane	ABC	The ATP-binding Cassette (ABC) Superfamily	ATP-Dependent	3.A.1
XNR_1839	sugar	membrane	ABC	The ATP-binding Cassette (ABC) Superfamily	ATP-Dependent	3.A.1
XNR_1840	sugar	binding protein	ABC	The ATP-binding Cassette (ABC) Superfamily	ATP-Dependent	3.A.1
XNR_1856	multidrug efflux		MFS	The Major Facilitator Superfamily (MFS)	Secondary Transporter	2.A.1
XNR_1859	cell division	membrane	ABC	The ATP-binding Cassette (ABC) Superfamily	ATP-Dependent	3.A.1
XNR_1860	lipoprotein	binding	ABC	The ATP-binding Cassette (ABC) Superfamily	ATP-Dependent	3.A.1
XNR_1868	sugar	binding protein	ABC	The ATP-binding Cassette (ABC) Superfamily	ATP-Dependent	3.A.1
XNR_1869	sugar	membrane	ABC	The ATP-binding Cassette (ABC) Superfamily	ATP-Dependent	3.A.1
XNR_1870	sugar	membrane	ABC	The ATP-binding Cassette (ABC) Superfamily	ATP-Dependent	3.A.1
XNR_1885	drug/metabolite?	DME	DMT	The Drug/Metabolite Transporter (DMT) Superfamily	Secondary Transporter	2.A.7
XNR_1909	cation efflux		CDF	The Cation Diffusion Facilitator (CDF) Family	Secondary Transporter	2.A.4
XNR_1916	L-lactate		LctP	The Lactate Permease (LctP) Family	Secondary Transporter	2.A.14
XNR_1964	proton:dipeptide/tripeptide symporter		POT	The Proton-dependent Oligopeptide Transporter (POT) Family	Secondary Transporter	2.A.17
XNR_1972	amino acid		APC	The Amino Acid-Polyamine-Organocation (APC) Family	Secondary Transporter	2.A.3
XNR_1974	sugar	membrane	ABC	The ATP-binding Cassette (ABC) Superfamily	ATP-Dependent	3.A.1
XNR_1975	sugar	membrane	ABC	The ATP-binding Cassette (ABC) Superfamily	ATP-Dependent	3.A.1
XNR_1976	sugar	binding protein	ABC	The ATP-binding Cassette (ABC) Superfamily	ATP-Dependent	3.A.1
XNR_1992	multidrug	membrane	ABC	The ATP-binding Cassette (ABC) Superfamily	ATP-Dependent	3.A.1
XNR_1993	daunorubicin	binding	ABC	The ATP-binding Cassette (ABC) Superfamily	ATP-Dependent	3.A.1
XNR_1996	lipoprotein	binding	ABC	The ATP-binding Cassette (ABC) Superfamily	ATP-Dependent	3.A.1
XNR_1997	lipoprotein releasing	membrane	ABC	The ATP-binding Cassette (ABC) Superfamily	ATP-Dependent	3.A.1
XNR_2029	multidrug	membrane	ABC	The ATP-binding Cassette (ABC) Superfamily	ATP-Dependent	3.A.1
XNR_2030	daunorubicin	binding	ABC	The ATP-binding Cassette (ABC) Superfamily	ATP-Dependent	3.A.1
XNR_2039	multidrug efflux (EmrB/QacA subfamily)		MFS	The Major Facilitator Superfamily (MFS)	Secondary Transporter	2.A.1
XNR_2079	sodium ion:proline symporter		SSS	The Solute:Sodium Symporter (SSS) Family	Secondary Transporter	2.A.21
XNR_2085	heme	binding	ABC	The ATP-binding Cassette (ABC) Superfamily	ATP-Dependent	3.A.1
XNR_2101	drug/metabolite?		DMT	The Drug/Metabolite Transporter (DMT) Superfamily	Secondary Transporter	2.A.7
XNR_2104	multidrug/solvent efflux (MmpL homolog/HAE2 subfamily)	HAE2	RND	The Resistance-Nodulation-Cell Division (RND) Superfamily	Secondary Transporter	2.A.6
XNR_2132	sodium ion:proton antiporter		CPA1	The Monovalent Cation:Proton Antiporter-1 (CPA1) Family	Secondary Transporter	2.A.36
XNR_2133	multidrug efflux		MFS	The Major Facilitator Superfamily (MFS)	Secondary Transporter	2.A.1
XNR_2137	large-conductance mechanosensitive ion channel		MscL	The Large Conductance Mechanosensitive Ion Channel (MscL) Family	Ion Channels	1.A.22
XNR_2146	multidrug efflux (EmrB/QacA subfamily)		MFS	The Major Facilitator Superfamily (MFS)	Secondary Transporter	2.A.1
XNR_2169	arsenite (ArsB)		ArsB	The Arsenite-Antimonite (ArsB) Efflux Family	Secondary Transporter	2.A.45
XNR_2220	sodium ion:calcium ion+potassium ion antiporter		CaCA	The Ca2+:Cation Antiporter (CaCA) Family	Secondary Transporter	2.A.19
XNR_2245	multidrug efflux		MFS	The Major Facilitator Superfamily (MFS)	Secondary Transporter	2.A.1
XNR_2259	daunorubicin	binding	ABC	The ATP-binding Cassette (ABC) Superfamily	ATP-Dependent	3.A.1
XNR_2280	drug/metabolite?	DME	DMT	The Drug/Metabolite Transporter (DMT) Superfamily	Secondary Transporter	2.A.7
XNR_2292	Unclassified	membrane	ABC	The ATP-binding Cassette (ABC) Superfamily	ATP-Dependent	3.A.1
XNR_2293	daunorubicin	binding	ABC	The ATP-binding Cassette (ABC) Superfamily	ATP-Dependent	3.A.1
XNR_2312	multidrug efflux		MFS	The Major Facilitator Superfamily (MFS)	Secondary Transporter	2.A.1
XNR_2315	xanthine/uracil		NCS2	The Nucleobase:Cation Symporter-2 (NCS2) Family	Secondary Transporter	2.A.40
XNR_2317	plasma proton		P-ATPase	The P-type ATPase (P-ATPase) Superfamily	ATP-Dependent	3.A.3
XNR_2322	multidrug efflux		MFS	The Major Facilitator Superfamily (MFS)	Secondary Transporter	2.A.1
XNR_2329	toxin secretion	membrane	ABC	The ATP-binding Cassette (ABC) Superfamily	ATP-Dependent	3.A.1
XNR_2330	multidrug	membrane	ABC	The ATP-binding Cassette (ABC) Superfamily	ATP-Dependent	3.A.1
XNR_2333	iron-hydroxamate	binding	ABC	The ATP-binding Cassette (ABC) Superfamily	ATP-Dependent	3.A.1
XNR_2334	phosphonate	binding	ABC	The ATP-binding Cassette (ABC) Superfamily	ATP-Dependent	3.A.1
XNR_2335	ferric enterobactin	membrane	ABC	The ATP-binding Cassette (ABC) Superfamily	ATP-Dependent	3.A.1
XNR_2336	cobalamin/Fe3+-siderophores	membrane	ABC	The ATP-binding Cassette (ABC) Superfamily	ATP-Dependent	3.A.1
XNR_2371	daunorubicin	binding	ABC	The ATP-binding Cassette (ABC) Superfamily	ATP-Dependent	3.A.1
XNR_2375	multidrug efflux		MFS	The Major Facilitator Superfamily (MFS)	Secondary Transporter	2.A.1
XNR_2385	glucose/maltose/N-acetylglucosamine	EnzymeIIABC	SSPTS	Sugar Specific PTS	Phosphotransferase System (PTS)	4.A
XNR_2401	sugar	binding protein	ABC	The ATP-binding Cassette (ABC) Superfamily	ATP-Dependent	3.A.1
XNR_2424	lipoprotein	binding	ABC	The ATP-binding Cassette (ABC) Superfamily	ATP-Dependent	3.A.1
XNR_2425	lipoprotein releasing	membrane	ABC	The ATP-binding Cassette (ABC) Superfamily	ATP-Dependent	3.A.1
XNR_2457	daunorubicin	binding	ABC	The ATP-binding Cassette (ABC) Superfamily	ATP-Dependent	3.A.1
XNR_2458	multidrug	membrane	ABC	The ATP-binding Cassette (ABC) Superfamily	ATP-Dependent	3.A.1
XNR_2470	lipoprotein	binding	ABC	The ATP-binding Cassette (ABC) Superfamily	ATP-Dependent	3.A.1
XNR_2510	sulfate		SulP	The Sulfate Permease (SulP) Family	Secondary Transporter	2.A.53
XNR_2528	multidrug efflux		MFS	The Major Facilitator Superfamily (MFS)	Secondary Transporter	2.A.1
XNR_2552	polyamine	binding	ABC	The ATP-binding Cassette (ABC) Superfamily	ATP-Dependent	3.A.1
XNR_2555	hemolysin C (HlyC) homolog		HCC	The HlyC/CorC (HCC) Family	Unclassified	9.A.40
XNR_2556	hemolysin C (HlyC) homolog		HCC	The HlyC/CorC (HCC) Family	Unclassified	9.A.40
XNR_2561	multidrug efflux		MFS	The Major Facilitator Superfamily (MFS)	Secondary Transporter	2.A.1
XNR_2562	dipeptide/oligopeptide	membrane	ABC	The ATP-binding Cassette (ABC) Superfamily	ATP-Dependent	3.A.1
XNR_2563	dipeptide/oligopeptide	binding protein	ABC	The ATP-binding Cassette (ABC) Superfamily	ATP-Dependent	3.A.1
XNR_2571	sodium ion:proline symporter		SSS	The Solute:Sodium Symporter (SSS) Family	Secondary Transporter	2.A.21
XNR_2574	multidrug efflux (SMR)	SMR	DMT	The Drug/Metabolite Transporter (DMT) Superfamily	Secondary Transporter	2.A.7
XNR_2611	phosphonate	binding	ABC	The ATP-binding Cassette (ABC) Superfamily	ATP-Dependent	3.A.1
XNR_2612	cobalamin/Fe3+-siderophores	membrane	ABC	The ATP-binding Cassette (ABC) Superfamily	ATP-Dependent	3.A.1
XNR_2613	cobalamin	binding	ABC	The ATP-binding Cassette (ABC) Superfamily	ATP-Dependent	3.A.1
XNR_2623	protein export		Tat	The Twin Arginine Targeting (Tat) Family	Secondary Transporter	2.A.64
XNR_2625	magnesium ion		P-ATPase	The P-type ATPase (P-ATPase) Superfamily	ATP-Dependent	3.A.3
XNR_2633	drug/metabolite?		DMT	The Drug/Metabolite Transporter (DMT) Superfamily	Secondary Transporter	2.A.7
XNR_2646	arsenite (ArsB)		ArsB	The Arsenite-Antimonite (ArsB) Efflux Family	Secondary Transporter	2.A.45
XNR_2719	sulfate		SulP	The Sulfate Permease (SulP) Family	Secondary Transporter	2.A.53
XNR_2721	sodium ion:proton antiporter		NhaA	The NhaA Na+:H+ Antiporter (NhaA) Family	Secondary Transporter	2.A.33
XNR_2733	arsenite (ArsA)		ArsAB	The Arsenite-Antimonite (ArsAB) Efflux Family	ATP-Dependent	3.A.4
XNR_2734	arsenite (ArsA)		ArsAB	The Arsenite-Antimonite (ArsAB) Efflux Family	ATP-Dependent	3.A.4
XNR_2741	lipoprotein	binding	ABC	The ATP-binding Cassette (ABC) Superfamily	ATP-Dependent	3.A.1
XNR_2805	multidrug efflux		MFS	The Major Facilitator Superfamily (MFS)	Secondary Transporter	2.A.1
XNR_2849	daunorubicin	binding	ABC	The ATP-binding Cassette (ABC) Superfamily	ATP-Dependent	3.A.1
XNR_2850	Unclassified	membrane	ABC	The ATP-binding Cassette (ABC) Superfamily	ATP-Dependent	3.A.1
XNR_2861	sulfate		SulP	The Sulfate Permease (SulP) Family	Secondary Transporter	2.A.53
XNR_2889	multidrug efflux (EmrB/QacA subfamily)		MFS	The Major Facilitator Superfamily (MFS)	Secondary Transporter	2.A.1
XNR_2893	multidrug efflux (EmrB/QacA subfamily)		MFS	The Major Facilitator Superfamily (MFS)	Secondary Transporter	2.A.1
XNR_2924	multidrug	membrane	ABC	The ATP-binding Cassette (ABC) Superfamily	ATP-Dependent	3.A.1
XNR_2925	daunorubicin	binding	ABC	The ATP-binding Cassette (ABC) Superfamily	ATP-Dependent	3.A.1
XNR_2927	daunorubicin	binding	ABC	The ATP-binding Cassette (ABC) Superfamily	ATP-Dependent	3.A.1
XNR_2934	lipid A	binding	ABC	The ATP-binding Cassette (ABC) Superfamily	ATP-Dependent	3.A.1
XNR_2974	multidrug efflux	MATE	MOP	The Multidrug/Oligosaccharidyl-lipid/Polysaccharide (MOP) Flippase Superfamily	Secondary Transporter	2.A.66
XNR_2986	multidrug efflux		MFS	The Major Facilitator Superfamily (MFS)	Secondary Transporter	2.A.1
XNR_2990	virulence factor MviN	MVF	MOP	The Multidrug/Oligosaccharidyl-lipid/Polysaccharide (MOP) Flippase Superfamily	Secondary Transporter	2.A.66
XNR_3001	60 KD inner membrane protein OxaA homolog		Oxa1	The Cytochrome Oxidase Biogenesis (Oxa1) Family	Secondary Transporter	2.A.9
XNR_3059	potassium ion channel		VIC	The Voltage-gated Ion Channel (VIC) Superfamily	Ion Channels	1.A.1
XNR_3072	cyanate		MFS	The Major Facilitator Superfamily (MFS)	Secondary Transporter	2.A.1
XNR_3087	Autoinducer-2 export		AI-2E	The Autoinducer-2 Exporter (AI-2E) Family (Formerly the PerM Family, TC #9.B.22)	Secondary Transporter	2.A.86
XNR_3096	mobybdenate	binding	ABC	The ATP-binding Cassette (ABC) Superfamily	ATP-Dependent	3.A.1
XNR_3097	polyamine	binding	ABC	The ATP-binding Cassette (ABC) Superfamily	ATP-Dependent	3.A.1
XNR_3115	multidrug efflux (EmrB/QacA subfamily)		MFS	The Major Facilitator Superfamily (MFS)	Secondary Transporter	2.A.1
XNR_3136	multidrug efflux		MFS	The Major Facilitator Superfamily (MFS)	Secondary Transporter	2.A.1
XNR_3141	polysaccharide export	membrane	ABC	The ATP-binding Cassette (ABC) Superfamily	ATP-Dependent	3.A.1
XNR_3142	daunorubicin	binding	ABC	The ATP-binding Cassette (ABC) Superfamily	ATP-Dependent	3.A.1
XNR_3151	cobalamin/Fe3+-siderophores	membrane	ABC	The ATP-binding Cassette (ABC) Superfamily	ATP-Dependent	3.A.1
XNR_3152	ferric enterobactin	membrane	ABC	The ATP-binding Cassette (ABC) Superfamily	ATP-Dependent	3.A.1
XNR_3153	phosphonate	binding	ABC	The ATP-binding Cassette (ABC) Superfamily	ATP-Dependent	3.A.1
XNR_3156	iron-hydroxamate	binding	ABC	The ATP-binding Cassette (ABC) Superfamily	ATP-Dependent	3.A.1
XNR_3162	daunorubicin	binding	ABC	The ATP-binding Cassette (ABC) Superfamily	ATP-Dependent	3.A.1
XNR_3178	multidrug efflux		MFS	The Major Facilitator Superfamily (MFS)	Secondary Transporter	2.A.1
XNR_3197	multidrug efflux (EmrB/QacA subfamily)		MFS	The Major Facilitator Superfamily (MFS)	Secondary Transporter	2.A.1
XNR_3214	arsenite		ACR3	The Arsenical Resistance-3 (ACR3) Family	Secondary Transporter	2.A.59
XNR_3244	phosphate		PiT	The Inorganic Phosphate Transporter (PiT) Family	Secondary Transporter	2.A.20
XNR_3245	phosphate	binding	ABC	The ATP-binding Cassette (ABC) Superfamily	ATP-Dependent	3.A.1
XNR_3246	phosphate	membrane	ABC	The ATP-binding Cassette (ABC) Superfamily	ATP-Dependent	3.A.1
XNR_3247	phosphate	membrane	ABC	The ATP-binding Cassette (ABC) Superfamily	ATP-Dependent	3.A.1
XNR_3262	fusaric acid efflux?		ArAE	The Aromatic Acid Exporter (ArAE) Family	Secondary Transporter	2.A.85
XNR_3295	molybdate	binding	ABC	The ATP-binding Cassette (ABC) Superfamily	ATP-Dependent	3.A.1
XNR_3315	xylose	binding	ABC	The ATP-binding Cassette (ABC) Superfamily	ATP-Dependent	3.A.1
XNR_3316	sugar (ribose?)	ABC	ABC	The ATP-binding Cassette (ABC) Superfamily	ATP-Dependent	3.A.1
XNR_3317	sugar (xylose?)	membrane	ABC	The ATP-binding Cassette (ABC) Superfamily	ATP-Dependent	3.A.1
XNR_3350	multidrug	membrane	ABC	The ATP-binding Cassette (ABC) Superfamily	ATP-Dependent	3.A.1
XNR_3351	daunorubicin	binding	ABC	The ATP-binding Cassette (ABC) Superfamily	ATP-Dependent	3.A.1
XNR_3384	multidrug efflux		MFS	The Major Facilitator Superfamily (MFS)	Secondary Transporter	2.A.1
XNR_3392	metabolite (benzoate?)		MFS	The Major Facilitator Superfamily (MFS)	Secondary Transporter	2.A.1
XNR_3399	multidrug efflux (EmrB/QacA subfamily)		MFS	The Major Facilitator Superfamily (MFS)	Secondary Transporter	2.A.1
XNR_3408	arsenite (ArsB)		ArsB	The Arsenite-Antimonite (ArsB) Efflux Family	Secondary Transporter	2.A.45
XNR_3413	fusaric acid efflux?		ArAE	The Aromatic Acid Exporter (ArAE) Family	Secondary Transporter	2.A.85
XNR_3424	Unclassified		ThrE	The Threonine/Serine Exporter (ThrE) Family	Secondary Transporter	2.A.79
XNR_3437	glycine betaine	binding	ABC	The ATP-binding Cassette (ABC) Superfamily	ATP-Dependent	3.A.1
XNR_3438	glycine betaine/L-proline/carnitine/choline	membrane	ABC	The ATP-binding Cassette (ABC) Superfamily	ATP-Dependent	3.A.1
XNR_3439	glycine betaine/L-proline/carnitine/choline	membrane	ABC	The ATP-binding Cassette (ABC) Superfamily	ATP-Dependent	3.A.1
XNR_3440	glycine betaine	binding	ABC	The ATP-binding Cassette (ABC) Superfamily	ATP-Dependent	3.A.1
XNR_3442	multidrug efflux (EmrB/QacA subfamily)		MFS	The Major Facilitator Superfamily (MFS)	Secondary Transporter	2.A.1
XNR_3445	multidrug efflux (EmrB/QacA subfamily)		MFS	The Major Facilitator Superfamily (MFS)	Secondary Transporter	2.A.1
XNR_3454	daunorubicin	binding	ABC	The ATP-binding Cassette (ABC) Superfamily	ATP-Dependent	3.A.1
XNR_3510	daunorubicin	binding	ABC	The ATP-binding Cassette (ABC) Superfamily	ATP-Dependent	3.A.1
XNR_3511	multidrug	membrane	ABC	The ATP-binding Cassette (ABC) Superfamily	ATP-Dependent	3.A.1
XNR_3518	multidrug efflux		MFS	The Major Facilitator Superfamily (MFS)	Secondary Transporter	2.A.1
XNR_3546	sulfate		SulP	The Sulfate Permease (SulP) Family	Secondary Transporter	2.A.53
XNR_3561	heme export	membrane	ABC	The ATP-binding Cassette (ABC) Superfamily	ATP-Dependent	3.A.1
XNR_3572	proton/sodium ion:glutamate/aspartate symporter		DAACS	The Dicarboxylate/Amino Acid:Cation (Na+ or H+) Symporter (DAACS) Family	Secondary Transporter	2.A.23
XNR_3575	daunorubicin	binding	ABC	The ATP-binding Cassette (ABC) Superfamily	ATP-Dependent	3.A.1
XNR_3576	multidrug	membrane	ABC	The ATP-binding Cassette (ABC) Superfamily	ATP-Dependent	3.A.1
XNR_3578	arsenite		ACR3	The Arsenical Resistance-3 (ACR3) Family	Secondary Transporter	2.A.59
XNR_3641	multicomponent sodium ion:proton antiporter	MnhA	CPA3	The Monovalent Cation (K+ or Na+):Proton Antiporter-3 (CPA3) Family	Secondary Transporter	2.A.63
XNR_3653	proton:dipeptide/tripeptide symporter		POT	The Proton-dependent Oligopeptide Transporter (POT) Family	Secondary Transporter	2.A.17
XNR_3668	heme	binding	ABC	The ATP-binding Cassette (ABC) Superfamily	ATP-Dependent	3.A.1
XNR_3669	drug/metabolite?		DMT	The Drug/Metabolite Transporter (DMT) Superfamily	Secondary Transporter	2.A.7
XNR_3684	multicomponent sodium ion:proton antiporter	MnhA	CPA3	The Monovalent Cation (K+ or Na+):Proton Antiporter-3 (CPA3) Family	Secondary Transporter	2.A.63
XNR_3795	multidrug efflux		MFS	The Major Facilitator Superfamily (MFS)	Secondary Transporter	2.A.1
XNR_3806	glycine betaine	binding	ABC	The ATP-binding Cassette (ABC) Superfamily	ATP-Dependent	3.A.1
XNR_3832	glycine betaine/carnitine/choline		BCCT	The Betaine/Carnitine/Choline Transporter (BCCT) Family	Secondary Transporter	2.A.15
XNR_3848	amino acid		APC	The Amino Acid-Polyamine-Organocation (APC) Family	Secondary Transporter	2.A.3
XNR_3883	glycine betaine	binding	ABC	The ATP-binding Cassette (ABC) Superfamily	ATP-Dependent	3.A.1
XNR_3884	glycine betaine/L-proline	membrane	ABC	The ATP-binding Cassette (ABC) Superfamily	ATP-Dependent	3.A.1
XNR_3885	glycine betaine	binding	ABC	The ATP-binding Cassette (ABC) Superfamily	ATP-Dependent	3.A.1
XNR_3889	sugar	membrane	ABC	The ATP-binding Cassette (ABC) Superfamily	ATP-Dependent	3.A.1
XNR_3890	sugar	membrane	ABC	The ATP-binding Cassette (ABC) Superfamily	ATP-Dependent	3.A.1
XNR_3891	sugar	binding protein	ABC	The ATP-binding Cassette (ABC) Superfamily	ATP-Dependent	3.A.1
XNR_3954	multidrug efflux		MFS	The Major Facilitator Superfamily (MFS)	Secondary Transporter	2.A.1
XNR_3957	amino acid efflux		RhtB	The Resistance to Homoserine/Threonine (RhtB) Family	Secondary Transporter	2.A.76
XNR_3975	sugar	ABC	ABC	The ATP-binding Cassette (ABC) Superfamily	ATP-Dependent	3.A.1
XNR_3976	sugar	membrane	ABC	The ATP-binding Cassette (ABC) Superfamily	ATP-Dependent	3.A.1
XNR_3977	sugar	membrane	ABC	The ATP-binding Cassette (ABC) Superfamily	ATP-Dependent	3.A.1
XNR_3985	multidrug efflux		MFS	The Major Facilitator Superfamily (MFS)	Secondary Transporter	2.A.1
XNR_4033	lipoprotein	binding	ABC	The ATP-binding Cassette (ABC) Superfamily	ATP-Dependent	3.A.1
XNR_4042	daunorubicin	binding	ABC	The ATP-binding Cassette (ABC) Superfamily	ATP-Dependent	3.A.1
XNR_4043	polysaccharide export	membrane	ABC	The ATP-binding Cassette (ABC) Superfamily	ATP-Dependent	3.A.1
XNR_4077	multidrug efflux (EmrB/QacA subfamily)		MFS	The Major Facilitator Superfamily (MFS)	Secondary Transporter	2.A.1
XNR_4089	manganese/iron ion		Nramp	The Metal Ion (Mn2+-iron) Transporter (Nramp) Family	Secondary Transporter	2.A.55
XNR_4097	heme	binding	ABC	The ATP-binding Cassette (ABC) Superfamily	ATP-Dependent	3.A.1
XNR_4108	multidrug efflux		MFS	The Major Facilitator Superfamily (MFS)	Secondary Transporter	2.A.1
XNR_4118	Autoinducer-2 export		AI-2E	The Autoinducer-2 Exporter (AI-2E) Family (Formerly the PerM Family, TC #9.B.22)	Secondary Transporter	2.A.86
XNR_4123	lipoprotein	binding	ABC	The ATP-binding Cassette (ABC) Superfamily	ATP-Dependent	3.A.1
XNR_4144	amino acid		APC	The Amino Acid-Polyamine-Organocation (APC) Family	Secondary Transporter	2.A.3
XNR_4168	aspartate:alanine antiporter		AAE	The Aspartate:Alanine Exchanger (AAE) Family	Secondary Transporter	2.A.81
XNR_4171	sugar	membrane	ABC	The ATP-binding Cassette (ABC) Superfamily	ATP-Dependent	3.A.1
XNR_4172	sugar	membrane	ABC	The ATP-binding Cassette (ABC) Superfamily	ATP-Dependent	3.A.1
XNR_4173	sugar	binding protein	ABC	The ATP-binding Cassette (ABC) Superfamily	ATP-Dependent	3.A.1
XNR_4218	cation efflux		CDF	The Cation Diffusion Facilitator (CDF) Family	Secondary Transporter	2.A.4
XNR_4223	sodium ion:proline symporter		SSS	The Solute:Sodium Symporter (SSS) Family	Secondary Transporter	2.A.21
XNR_4227	multidrug	membrane	ABC	The ATP-binding Cassette (ABC) Superfamily	ATP-Dependent	3.A.1
XNR_4232	zinc/cadmium/cobalt ion		P-ATPase	The P-type ATPase (P-ATPase) Superfamily	ATP-Dependent	3.A.3
XNR_4243	daunorubicin	binding	ABC	The ATP-binding Cassette (ABC) Superfamily	ATP-Dependent	3.A.1
XNR_4247	fusaric acid efflux?		ArAE	The Aromatic Acid Exporter (ArAE) Family	Secondary Transporter	2.A.85
XNR_4268	heme	binding	ABC	The ATP-binding Cassette (ABC) Superfamily	ATP-Dependent	3.A.1
XNR_4271	lipoprotein	binding	ABC	The ATP-binding Cassette (ABC) Superfamily	ATP-Dependent	3.A.1
XNR_4282	Unclassified	binding protein	ABC	The ATP-binding Cassette (ABC) Superfamily	ATP-Dependent	3.A.1
XNR_4289	small-conductance mechanosensitive ion channel		MscS	The Small Conductance Mechanosensitive Ion Channel (MscS) Family	Ion Channels	1.A.23
XNR_4312	GABA		APC	The Amino Acid-Polyamine-Organocation (APC) Family	Secondary Transporter	2.A.3
XNR_4313	GABA		APC	The Amino Acid-Polyamine-Organocation (APC) Family	Secondary Transporter	2.A.3
XNR_4314	biotin uptake		BUT	The Biotin Uptake Transporter (BUT) Family	Secondary Transporter	2.A.88
XNR_4315	GABA		APC	The Amino Acid-Polyamine-Organocation (APC) Family	Secondary Transporter	2.A.3
XNR_4320	potassium/sodium ion:proton antiporter		CPA2	The Monovalent Cation:Proton Antiporter-2 (CPA2) Family	Secondary Transporter	2.A.37
XNR_4341	tellurite		TDT	The Telurite-resistance/Dicarboxylate Transporter (TDT) Family	Secondary Transporter	2.A.16
XNR_4346	ferrous ion		FeoB	The Ferrous Iron Uptake (FeoB) Family	Unclassified	9.A.8
XNR_4397	multidrug efflux		MFS	The Major Facilitator Superfamily (MFS)	Secondary Transporter	2.A.1
XNR_4404	hemolysin C (HlyC) homolog		HCC	The HlyC/CorC (HCC) Family	Unclassified	9.A.40
XNR_4416	manganese/zinc ion	membrane	ABC	The ATP-binding Cassette (ABC) Superfamily	ATP-Dependent	3.A.1
XNR_4417	phosphonate	binding	ABC	The ATP-binding Cassette (ABC) Superfamily	ATP-Dependent	3.A.1
XNR_4418	zinc	binding	ABC	The ATP-binding Cassette (ABC) Superfamily	ATP-Dependent	3.A.1
XNR_4444	multidrug efflux		MFS	The Major Facilitator Superfamily (MFS)	Secondary Transporter	2.A.1
XNR_4460	multidrug efflux		MFS	The Major Facilitator Superfamily (MFS)	Secondary Transporter	2.A.1
XNR_4473	multidrug	membrane	ABC	The ATP-binding Cassette (ABC) Superfamily	ATP-Dependent	3.A.1
XNR_4474	lipid A	binding	ABC	The ATP-binding Cassette (ABC) Superfamily	ATP-Dependent	3.A.1
XNR_4481	proton:citrate symporter		CitMHS	The Citrate-Mg2+:H+ (CitM) Citrate-Ca2+:H+ (CitH) Symporter (CitMHS) Family	Secondary Transporter	2.A.11
XNR_4499	multidrug efflux		MFS	The Major Facilitator Superfamily (MFS)	Secondary Transporter	2.A.1
XNR_4531	Unclassified		TerC	The Tellurium Ion Resistance (TerC) Family	Unclassified	9.A.30
XNR_4552	multidrug efflux (EmrB/QacA subfamily)		MFS	The Major Facilitator Superfamily (MFS)	Secondary Transporter	2.A.1
XNR_4558	Unclassified	membrane	ABC	The ATP-binding Cassette (ABC) Superfamily	ATP-Dependent	3.A.1
XNR_4559	cobalt	binding	ABC	The ATP-binding Cassette (ABC) Superfamily	ATP-Dependent	3.A.1
XNR_4560	Unclassified	membrane	ABC	The ATP-binding Cassette (ABC) Superfamily	ATP-Dependent	3.A.1
XNR_4569	multidrug efflux (EmrB/QacA subfamily)		MFS	The Major Facilitator Superfamily (MFS)	Secondary Transporter	2.A.1
XNR_4573	multidrug efflux (EmrB/QacA subfamily)		MFS	The Major Facilitator Superfamily (MFS)	Secondary Transporter	2.A.1
XNR_4577	Unclassified	membrane	ABC	The ATP-binding Cassette (ABC) Superfamily	ATP-Dependent	3.A.1
XNR_4578	daunorubicin	binding	ABC	The ATP-binding Cassette (ABC) Superfamily	ATP-Dependent	3.A.1
XNR_4604	multidrug efflux		MFS	The Major Facilitator Superfamily (MFS)	Secondary Transporter	2.A.1
XNR_4611	cobalt	binding	ABC	The ATP-binding Cassette (ABC) Superfamily	ATP-Dependent	3.A.1
XNR_4612	cobalamin/Fe3+-siderophores	membrane	ABC	The ATP-binding Cassette (ABC) Superfamily	ATP-Dependent	3.A.1
XNR_4613	iron-hydroxamate	binding	ABC	The ATP-binding Cassette (ABC) Superfamily	ATP-Dependent	3.A.1
XNR_4634	multidrug efflux (EmrB/QacA subfamily)		MFS	The Major Facilitator Superfamily (MFS)	Secondary Transporter	2.A.1
XNR_4639	amino acid		APC	The Amino Acid-Polyamine-Organocation (APC) Family	Secondary Transporter	2.A.3
XNR_4644	sugar	binding protein	ABC	The ATP-binding Cassette (ABC) Superfamily	ATP-Dependent	3.A.1
XNR_4645	sugar	membrane	ABC	The ATP-binding Cassette (ABC) Superfamily	ATP-Dependent	3.A.1
XNR_4646	sugar (maltose?)	membrane	ABC	The ATP-binding Cassette (ABC) Superfamily	ATP-Dependent	3.A.1
XNR_4716	multidrug/solvent efflux (HAE1 subfamily)	HAE1	RND	The Resistance-Nodulation-Cell Division (RND) Superfamily	Secondary Transporter	2.A.6
XNR_4719	sodium ion:calcium ion+potassium ion antiporter		CaCA	The Ca2+:Cation Antiporter (CaCA) Family	Secondary Transporter	2.A.19
XNR_4736	sodium ion:dicarboxylate/sulfate		DcuC	The C4-dicarboxylate Uptake C (DcuC) Family	Secondary Transporter	2.A.61
XNR_4752	arsenite (ArsA)		ArsAB	The Arsenite-Antimonite (ArsAB) Efflux Family	ATP-Dependent	3.A.4
XNR_4780	daunorubicin	binding	ABC	The ATP-binding Cassette (ABC) Superfamily	ATP-Dependent	3.A.1
XNR_4808	sodium ion:proton antiporter		CPA1	The Monovalent Cation:Proton Antiporter-1 (CPA1) Family	Secondary Transporter	2.A.36
XNR_4817	daunorubicin	binding	ABC	The ATP-binding Cassette (ABC) Superfamily	ATP-Dependent	3.A.1
XNR_4818	Unclassified	membrane	ABC	The ATP-binding Cassette (ABC) Superfamily	ATP-Dependent	3.A.1
XNR_4852	vacuolar iron uptake transporter homolog		VIT	The Vacuolar Iron Transporter (VIT) Family	Secondary Transporter	2.A.89
XNR_4871	daunorubicin	binding	ABC	The ATP-binding Cassette (ABC) Superfamily	ATP-Dependent	3.A.1
XNR_4872	daunorubicin	binding	ABC	The ATP-binding Cassette (ABC) Superfamily	ATP-Dependent	3.A.1
XNR_4873	branched-chain amino acid	membrane	ABC	The ATP-binding Cassette (ABC) Superfamily	ATP-Dependent	3.A.1
XNR_4874	branched-chain amino acid	membrane	ABC	The ATP-binding Cassette (ABC) Superfamily	ATP-Dependent	3.A.1
XNR_4875	leucine/valine	binding	ABC	The ATP-binding Cassette (ABC) Superfamily	ATP-Dependent	3.A.1
XNR_4891	C4-dicarboxylate		DcuC	The C4-dicarboxylate Uptake C (DcuC) Family	Secondary Transporter	2.A.61
XNR_4901	multidrug efflux		MFS	The Major Facilitator Superfamily (MFS)	Secondary Transporter	2.A.1
XNR_4908	tellurium ion efflux		TerC	The Tellurium Ion Resistance (TerC) Family	Unclassified	9.A.30
XNR_4934	Unclassified	membrane	ABC	The ATP-binding Cassette (ABC) Superfamily	ATP-Dependent	3.A.1
XNR_4935	daunorubicin	binding	ABC	The ATP-binding Cassette (ABC) Superfamily	ATP-Dependent	3.A.1
XNR_4937	? (Fe-S assembly/SufBCD system)	membrane	ABC	The ATP-binding Cassette (ABC) Superfamily	ATP-Dependent	3.A.1
XNR_4938	? (Fe-S assembly/SufBCD system)	membrane	ABC	The ATP-binding Cassette (ABC) Superfamily	ATP-Dependent	3.A.1
XNR_4940	? (Fe-S assembly/SufBCD system)	ABC	ABC	The ATP-binding Cassette (ABC) Superfamily	ATP-Dependent	3.A.1
XNR_4950	multidrug efflux		MFS	The Major Facilitator Superfamily (MFS)	Secondary Transporter	2.A.1
XNR_4975	phosphate		PiT	The Inorganic Phosphate Transporter (PiT) Family	Secondary Transporter	2.A.20
XNR_4980	heme	binding	ABC	The ATP-binding Cassette (ABC) Superfamily	ATP-Dependent	3.A.1
XNR_4998	sodium ion:proline symporter		SSS	The Solute:Sodium Symporter (SSS) Family	Secondary Transporter	2.A.21
XNR_5001	aminobenzoyl-glutamate		AbgT	The p-Aminobenzoyl-glutamate Transporter (AbgT) Family	Secondary Transporter	2.A.68
XNR_5011	cyanate		MFS	The Major Facilitator Superfamily (MFS)	Secondary Transporter	2.A.1
XNR_5016	White pigment protein homolog (ABCG)	ABCG	ABC	The ATP-binding Cassette (ABC) Superfamily	ATP-Dependent	3.A.1
XNR_5024	phosphonate	binding	ABC	The ATP-binding Cassette (ABC) Superfamily	ATP-Dependent	3.A.1
XNR_5074	multidrug efflux (EmrB/QacA subfamily)		MFS	The Major Facilitator Superfamily (MFS)	Secondary Transporter	2.A.1
XNR_5077	amino acid (glutamine/glutamate/aspartate?)	binding protein	ABC	The ATP-binding Cassette (ABC) Superfamily	ATP-Dependent	3.A.1
XNR_5078	amino aicd (glutamine/glutamate/aspartate?)	membrane	ABC	The ATP-binding Cassette (ABC) Superfamily	ATP-Dependent	3.A.1
XNR_5080	amino aicd (glutamine/glutamate/aspartate?)	membrane	ABC	The ATP-binding Cassette (ABC) Superfamily	ATP-Dependent	3.A.1
XNR_5081	phosphate	binding	ABC	The ATP-binding Cassette (ABC) Superfamily	ATP-Dependent	3.A.1
XNR_5082	amino acid (glutamine/glutamate/aspartate?)	binding protein	ABC	The ATP-binding Cassette (ABC) Superfamily	ATP-Dependent	3.A.1
XNR_5122	multidrug efflux		MFS	The Major Facilitator Superfamily (MFS)	Secondary Transporter	2.A.1
XNR_5128	heme	binding	ABC	The ATP-binding Cassette (ABC) Superfamily	ATP-Dependent	3.A.1
XNR_5144	amino acid		APC	The Amino Acid-Polyamine-Organocation (APC) Family	Secondary Transporter	2.A.3
XNR_5145	gluconate		GntP	The Gluconate:H+ Symporter (GntP) Family	Secondary Transporter	2.A.8
XNR_5160	magnesium/cobalt ion		MIT	The CorA Metal Ion Transporter (MIT) Family	Ion Channels	1.A.35
XNR_5169	glycerol uptake		MIP	The Major Intrinsic Protein (MIP) Family	Ion Channels	1.A.8
XNR_5173	dipeptide/oligopeptide	binding protein	ABC	The ATP-binding Cassette (ABC) Superfamily	ATP-Dependent	3.A.1
XNR_5186	multidrug efflux		MFS	The Major Facilitator Superfamily (MFS)	Secondary Transporter	2.A.1
XNR_5194	protein export		Tat	The Twin Arginine Targeting (Tat) Family	Secondary Transporter	2.A.64
XNR_5195	protein export		Tat	The Twin Arginine Targeting (Tat) Family	Secondary Transporter	2.A.64
XNR_5211	glycine betaine	binding	ABC	The ATP-binding Cassette (ABC) Superfamily	ATP-Dependent	3.A.1
XNR_5212	glycine betaine	binding	ABC	The ATP-binding Cassette (ABC) Superfamily	ATP-Dependent	3.A.1
XNR_5214	tellurite		TDT	The Telurite-resistance/Dicarboxylate Transporter (TDT) Family	Secondary Transporter	2.A.16
XNR_5217	ethanolamine		APC	The Amino Acid-Polyamine-Organocation (APC) Family	Secondary Transporter	2.A.3
XNR_5227	glycerol uptake		MIP	The Major Intrinsic Protein (MIP) Family	Ion Channels	1.A.8
XNR_5242	drug/metabolite?		DMT	The Drug/Metabolite Transporter (DMT) Superfamily	Secondary Transporter	2.A.7
XNR_5247	multidrug efflux (EmrB/QacA subfamily)		MFS	The Major Facilitator Superfamily (MFS)	Secondary Transporter	2.A.1
XNR_5273	multidrug/solvent efflux (MmpL homolog/HAE2 subfamily)	HAE2	RND	The Resistance-Nodulation-Cell Division (RND) Superfamily	Secondary Transporter	2.A.6
XNR_5274	sodium ion/?		BASS	The Bile Acid:Na+ Symporter (BASS) Family	Secondary Transporter	2.A.28
XNR_5280	multidrug efflux (EmrB/QacA subfamily)		MFS	The Major Facilitator Superfamily (MFS)	Secondary Transporter	2.A.1
XNR_5285	amino acid		APC	The Amino Acid-Polyamine-Organocation (APC) Family	Secondary Transporter	2.A.3
XNR_5288	D-methionine	binding	ABC	The ATP-binding Cassette (ABC) Superfamily	ATP-Dependent	3.A.1
XNR_5289	D-methionine	membrane	ABC	The ATP-binding Cassette (ABC) Superfamily	ATP-Dependent	3.A.1
XNR_5290	methionine	binding	ABC	The ATP-binding Cassette (ABC) Superfamily	ATP-Dependent	3.A.1
XNR_5291	methionine	binding	ABC	The ATP-binding Cassette (ABC) Superfamily	ATP-Dependent	3.A.1
XNR_5323	potassium ion channel		VIC	The Voltage-gated Ion Channel (VIC) Superfamily	Ion Channels	1.A.1
XNR_5393	glycine betaine	binding	ABC	The ATP-binding Cassette (ABC) Superfamily	ATP-Dependent	3.A.1
XNR_5399	drug/metabolite?		DMT	The Drug/Metabolite Transporter (DMT) Superfamily	Secondary Transporter	2.A.7
XNR_5400	xanthine/uracil		NCS2	The Nucleobase:Cation Symporter-2 (NCS2) Family	Secondary Transporter	2.A.40
XNR_5402	multidrug efflux		MFS	The Major Facilitator Superfamily (MFS)	Secondary Transporter	2.A.1
XNR_5424	multidrug efflux?		MFS	The Major Facilitator Superfamily (MFS)	Secondary Transporter	2.A.1
XNR_5450	Unclassified	EnzymeI	GPTS	General PTS	Phosphotransferase System (PTS)	4.A
XNR_5451	glucose	EnzymeIIABC	SSPTS	Sugar Specific PTS	Phosphotransferase System (PTS)	4.A
XNR_5477	drug/metabolite?		DMT	The Drug/Metabolite Transporter (DMT) Superfamily	Secondary Transporter	2.A.7
XNR_5478	drug/metabolite?		DMT	The Drug/Metabolite Transporter (DMT) Superfamily	Secondary Transporter	2.A.7
XNR_5481	drug/metabolite?		DMT	The Drug/Metabolite Transporter (DMT) Superfamily	Secondary Transporter	2.A.7
XNR_5494	dipeptide/oligopeptide	binding protein	ABC	The ATP-binding Cassette (ABC) Superfamily	ATP-Dependent	3.A.1
XNR_5513	lysine efflux		LysE	The L-Lysine Exporter (LysE) Family	Secondary Transporter	2.A.75
XNR_5517	multidrug efflux		MFS	The Major Facilitator Superfamily (MFS)	Secondary Transporter	2.A.1
XNR_5552	hemolysin C (HlyC) homolog		HCC	The HlyC/CorC (HCC) Family	Unclassified	9.A.40
XNR_5553	hemolysin C (HlyC) homolog		HCC	The HlyC/CorC (HCC) Family	Unclassified	9.A.40
XNR_5555	cobalt	binding	ABC	The ATP-binding Cassette (ABC) Superfamily	ATP-Dependent	3.A.1
XNR_5556	heme	binding	ABC	The ATP-binding Cassette (ABC) Superfamily	ATP-Dependent	3.A.1
XNR_5581	lipid A	binding	ABC	The ATP-binding Cassette (ABC) Superfamily	ATP-Dependent	3.A.1
XNR_5585	multidrug efflux (EmrB/QacA subfamily)		MFS	The Major Facilitator Superfamily (MFS)	Secondary Transporter	2.A.1
XNR_5588	toxin secretion	membrane	ABC	The ATP-binding Cassette (ABC) Superfamily	ATP-Dependent	3.A.1
XNR_5605	sugar	binding protein	ABC	The ATP-binding Cassette (ABC) Superfamily	ATP-Dependent	3.A.1
XNR_5606	sugar	membrane	ABC	The ATP-binding Cassette (ABC) Superfamily	ATP-Dependent	3.A.1
XNR_5607	sugar	membrane	ABC	The ATP-binding Cassette (ABC) Superfamily	ATP-Dependent	3.A.1
XNR_5618	sodium ion:proline symporter		SSS	The Solute:Sodium Symporter (SSS) Family	Secondary Transporter	2.A.21
XNR_5622	Unclassified		AEC	The Auxin Efflux Carrier (AEC) Family	Secondary Transporter	2.A.69
XNR_5627	lipid A	binding	ABC	The ATP-binding Cassette (ABC) Superfamily	ATP-Dependent	3.A.1
XNR_5632	drug/metabolite?		DMT	The Drug/Metabolite Transporter (DMT) Superfamily	Secondary Transporter	2.A.7
XNR_5638	Unclassified		EVE1-C	The Envelope Virus E1 Channel (EVE1-C) Family	Ion Channels	1.A.34
XNR_5639	drug/metabolite?		DMT	The Drug/Metabolite Transporter (DMT) Superfamily	Secondary Transporter	2.A.7
XNR_5647	sodium ion:proline symporter		SSS	The Solute:Sodium Symporter (SSS) Family	Secondary Transporter	2.A.21
XNR_5668	sugar	binding protein	ABC	The ATP-binding Cassette (ABC) Superfamily	ATP-Dependent	3.A.1
XNR_5687	amino acid efflux		RhtB	The Resistance to Homoserine/Threonine (RhtB) Family	Secondary Transporter	2.A.76
XNR_5707	multidrug efflux (EmrB/QacA subfamily)		MFS	The Major Facilitator Superfamily (MFS)	Secondary Transporter	2.A.1
XNR_5740	zinc	binding	ABC	The ATP-binding Cassette (ABC) Superfamily	ATP-Dependent	3.A.1
XNR_5742	manganese/zinc ion	membrane	ABC	The ATP-binding Cassette (ABC) Superfamily	ATP-Dependent	3.A.1
XNR_5748	tricarboxylate (TctA)	TctA	TTT	The Tricarboxylate Transporter (TTT) Family	Secondary Transporter	2.A.80
XNR_5750	tricarboxylate (TctC)	TctC	TTT	The Tricarboxylate Transporter (TTT) Family	Secondary Transporter	2.A.80
XNR_5755	glycerol uptake		MIP	The Major Intrinsic Protein (MIP) Family	Ion Channels	1.A.8
XNR_5756	multidrug efflux		MFS	The Major Facilitator Superfamily (MFS)	Secondary Transporter	2.A.1
XNR_5768	iron-hydroxamate	binding	ABC	The ATP-binding Cassette (ABC) Superfamily	ATP-Dependent	3.A.1
XNR_5769	cobalamin/Fe3+-siderophores	membrane	ABC	The ATP-binding Cassette (ABC) Superfamily	ATP-Dependent	3.A.1
XNR_5770	cobalamin/Fe3+-siderophores	membrane	ABC	The ATP-binding Cassette (ABC) Superfamily	ATP-Dependent	3.A.1
XNR_5771	phosphonate	binding	ABC	The ATP-binding Cassette (ABC) Superfamily	ATP-Dependent	3.A.1
XNR_5777	lipid A	binding	ABC	The ATP-binding Cassette (ABC) Superfamily	ATP-Dependent	3.A.1
XNR_5778	toxin secretion	membrane	ABC	The ATP-binding Cassette (ABC) Superfamily	ATP-Dependent	3.A.1
XNR_5782	Autoinducer-2 export		AI-2E	The Autoinducer-2 Exporter (AI-2E) Family (Formerly the PerM Family, TC #9.B.22)	Secondary Transporter	2.A.86
XNR_5791	gluconate		GntP	The Gluconate:H+ Symporter (GntP) Family	Secondary Transporter	2.A.8
XNR_5798	dipeptide/oligopeptide	binding protein	ABC	The ATP-binding Cassette (ABC) Superfamily	ATP-Dependent	3.A.1
XNR_5799	dipeptide/oligopeptide	membrane	ABC	The ATP-binding Cassette (ABC) Superfamily	ATP-Dependent	3.A.1
XNR_5800	dipeptide/oligopeptide	membrane	ABC	The ATP-binding Cassette (ABC) Superfamily	ATP-Dependent	3.A.1
XNR_5801	dipeptide/oligopeptide	ABC	ABC	The ATP-binding Cassette (ABC) Superfamily	ATP-Dependent	3.A.1
XNR_5802	glycine betaine	binding	ABC	The ATP-binding Cassette (ABC) Superfamily	ATP-Dependent	3.A.1
XNR_5810	glycine betaine/L-proline/carnitine/choline	membrane	ABC	The ATP-binding Cassette (ABC) Superfamily	ATP-Dependent	3.A.1
XNR_5811	glycine betaine/L-proline/carnitine/choline	membrane	ABC	The ATP-binding Cassette (ABC) Superfamily	ATP-Dependent	3.A.1
XNR_5812	glycine betaine	binding	ABC	The ATP-binding Cassette (ABC) Superfamily	ATP-Dependent	3.A.1
XNR_5813	glycine betaine	binding	ABC	The ATP-binding Cassette (ABC) Superfamily	ATP-Dependent	3.A.1
XNR_5820	dipeptide/oligopeptide	binding protein	ABC	The ATP-binding Cassette (ABC) Superfamily	ATP-Dependent	3.A.1
XNR_5821	dipeptide/oligopeptide	membrane	ABC	The ATP-binding Cassette (ABC) Superfamily	ATP-Dependent	3.A.1
XNR_5822	dipeptide/oligopeptide	membrane	ABC	The ATP-binding Cassette (ABC) Superfamily	ATP-Dependent	3.A.1
XNR_5823	glycine betaine	binding	ABC	The ATP-binding Cassette (ABC) Superfamily	ATP-Dependent	3.A.1
XNR_5824	D-methionine	binding	ABC	The ATP-binding Cassette (ABC) Superfamily	ATP-Dependent	3.A.1
XNR_5835	multidrug efflux		MFS	The Major Facilitator Superfamily (MFS)	Secondary Transporter	2.A.1
XNR_5859	multidrug	membrane	ABC	The ATP-binding Cassette (ABC) Superfamily	ATP-Dependent	3.A.1
XNR_5860	daunorubicin	binding	ABC	The ATP-binding Cassette (ABC) Superfamily	ATP-Dependent	3.A.1
XNR_5874	daunorubicin	binding	ABC	The ATP-binding Cassette (ABC) Superfamily	ATP-Dependent	3.A.1
XNR_5875	sulfate	binding	ABC	The ATP-binding Cassette (ABC) Superfamily	ATP-Dependent	3.A.1
XNR_5876	branched-chain amino acid	membrane	ABC	The ATP-binding Cassette (ABC) Superfamily	ATP-Dependent	3.A.1
XNR_5877	urea	binding	ABC	The ATP-binding Cassette (ABC) Superfamily	ATP-Dependent	3.A.1
XNR_5896	multidrug efflux		MFS	The Major Facilitator Superfamily (MFS)	Secondary Transporter	2.A.1
XNR_5902	multidrug efflux		MFS	The Major Facilitator Superfamily (MFS)	Secondary Transporter	2.A.1
XNR_5924	multidrug efflux (EmrB/QacA subfamily)		MFS	The Major Facilitator Superfamily (MFS)	Secondary Transporter	2.A.1

## Sheet: Supplementary Table 2
Supplementary Table 2: Predicted transcription unit architecture for transporter genes in S. albidoflavus J1074
Transcriptional unit (TU) containing transporter gene(s)	Start	End	Direction	sgRNA target (gene immediately downstream of promoter)
XNR_0015, XNR_0016, XNR_0017, XNR_0018, XNR_0019, XNR_0020, XNR_0021, XNR_0022	14238	29885	-	XNR_0022
XNR_0028, XNR_0029, XNR_0030	44163	48204	+	XNR_0028
XNR_0053	66443	67870	+	XNR_0053
XNR_0075	91189	92406	+	XNR_0075
XNR_0097, XNR_0098	114261	116482	-	XNR_0098
XNR_0107	123739	125136	+	XNR_0107
XNR_0117	134282	138922	+	XNR_0117
XNR_0121	143505	145202	-	XNR_0121
XNR_0125, XNR_0126, XNR_0127, XNR_0128	148599	153822	+	XNR_0125
XNR_0131	155065	156567	-	XNR_0131
XNR_0134	158112	159380	-	XNR_0134
XNR_0135, XNR_0136, XNR_0137, XNR_0138	159544	164731	-	XNR_0138
XNR_0140	165963	167375	+	XNR_0140
XNR_0156, XNR_0157	186643	188783	+	XNR_0156
XNR_0159, XNR_0160, XNR_0161, XNR_0162	190197	195629	-	XNR_0162
XNR_0165, XNR_0166, XNR_0167, XNR_0168, XNR_0169	197722	202833	+	XNR_0165
XNR_0170, XNR_0171	202862	205565	-	XNR_0171
XNR_0175, XNR_0176	210048	213715	+	XNR_0175
XNR_0213, XNR_0214	266631	269331	+	XNR_0213
XNR_0216	269911	271245	-	XNR_0216
XNR_0224, XNR_0225	280656	284133	+	XNR_0224
XNR_0239, XNR_0240	294591	296460	-	XNR_0240
XNR_0241	296538	297410	-	XNR_0241
XNR_0247	302064	302648	-	XNR_0247
XNR_0273, XNR_0274	325603	327295	-	XNR_0274
XNR_0280	333245	334183	+	XNR_0280
XNR_0290	343115	344752	-	XNR_0290
XNR_0298	353087	354862	-	XNR_0298
XNR_0310, XNR_0311	366321	368743	-	XNR_0311
XNR_0315	372670	374355	+	XNR_0315
XNR_0325	386317	387858	+	XNR_0325
XNR_0328	392856	395183	-	XNR_0328
XNR_0329, XNR_0330	395407	399837	-	XNR_0330
XNR_0348, XNR_0349, XNR_0350, XNR_0351	421101	427667	+	XNR_0348
XNR_0367	442924	444288	+	XNR_0367
XNR_0370, XNR_0371, XNR_0372, XNR_0373, XNR_0374	446070	451926	-	XNR_0374
XNR_0392	470620	471663	-	XNR_0392
XNR_0393, XNR_0394	471727	474293	-	XNR_0394
XNR_0397, XNR_0398	477248	478760	-	XNR_0398
XNR_0400	479869	480882	-	XNR_0400
XNR_0402	481993	483543	-	XNR_0402
XNR_0444	528156	530714	-	XNR_0444
XNR_0450, XNR_0451, XNR_0452, XNR_0453	536080	540084	+	XNR_0450
XNR_0464	552735	554354	-	XNR_0464
XNR_0470, XNR_0471	559190	561096	+	XNR_0470
XNR_0476	564719	566134	-	XNR_0476
XNR_0498, XNR_0499, XNR_0500, XNR_0501	588729	591951	-	XNR_0501
XNR_0514	605917	607857	+	XNR_0514
XNR_0518, XNR_0519, XNR_0520, XNR_0521, XNR_0522, XNR_0523, XNR_0524	614097	622601	-	XNR_0524
XNR_0550, XNR_0551, XNR_0552, XNR_0553, XNR_0554, XNR_0555, XNR_0556	648667	657547	-	XNR_0556
XNR_0607	715630	717072	-	XNR_0607
XNR_0624, XNR_0625	735086	737392	+	XNR_0624
XNR_0631	741662	743170	-	XNR_0631
XNR_0655	766877	768331	-	XNR_0655
XNR_0673	788386	789498	-	XNR_0673
XNR_0679	793732	795186	-	XNR_0679
XNR_0689	805384	807510	+	XNR_0689
XNR_0690, XNR_0691, XNR_0692	807821	810731	+	XNR_0690
XNR_0717	839575	840693	+	XNR_0717
XNR_0718, XNR_0719, XNR_0720	840776	843289	+	XNR_0718
XNR_0725	847711	848835	-	XNR_0725
XNR_0771	903720	905204	-	XNR_0771
XNR_0773, XNR_0774	907610	909753	-	XNR_0774
XNR_0775	910077	911162	-	XNR_0775
XNR_0777, XNR_0778, XNR_0779	912717	916096	-	XNR_0779
XNR_0782	919710	920942	-	XNR_0782
XNR_0795, XNR_0796, XNR_0797, XNR_0798, XNR_0799	935497	939826	-	XNR_0799
XNR_0804, XNR_0805, XNR_0806, XNR_0807, XNR_0808, XNR_0809	943996	951070	-	XNR_0809
XNR_0817	957799	959256	-	XNR_0817
XNR_0837	980488	982161	+	XNR_0837
XNR_0851	995925	997595	+	XNR_0851
XNR_0852, XNR_0853, XNR_0854, XNR_0855	997854	1001917	-	XNR_0855
XNR_0857	1002779	1003327	-	XNR_0857
XNR_0859, XNR_0860, XNR_0861, XNR_0862	1004138	1009948	-	XNR_0862
XNR_0863	1010040	1011662	-	XNR_0863
XNR_0872	1022555	1023973	-	XNR_0872
XNR_0878	1030502	1031446	-	XNR_0878
XNR_0886	1040481	1041848	-	XNR_0886
XNR_0890	1047083	1049347	-	XNR_0890
XNR_0896	1055966	1057225	+	XNR_0896
XNR_0898, XNR_0899, XNR_0900, XNR_0901, XNR_0902	1060578	1066198	-	XNR_0902
XNR_0921, XNR_0922	1083949	1086064	+	XNR_0921
XNR_0925, XNR_0926, XNR_0927, XNR_0928, XNR_0929, XNR_0930, XNR_0931, XNR_0932, XNR_0933, XNR_0934, XNR_0935, XNR_0936	1088123	1099392	-	XNR_0936
XNR_0960, XNR_0961	1129455	1132306	-	XNR_0961
XNR_0963	1133851	1135101	+	XNR_0963
XNR_0964, XNR_0965, XNR_0966, XNR_0967	1135154	1138687	+	XNR_0964
XNR_0969, XNR_0970, XNR_0971, XNR_0972	1139902	1144089	+	XNR_0969
XNR_0978, XNR_0979	1149584	1152324	+	XNR_0978
XNR_0985, XNR_0986, XNR_0987, XNR_0988, XNR_0989, XNR_0990	1166967	1184744	+	XNR_0985
XNR_0993	1187754	1189817	-	XNR_0993
XNR_0996, XNR_0997, XNR_0998, XNR_0999, XNR_1000, XNR_1001, XNR_1002	1191748	1198548	-	XNR_1002
XNR_1014, XNR_1015	1207703	1210253	+	XNR_1014
XNR_1023	1219757	1220119	+	XNR_1023
XNR_1030, XNR_1031, XNR_1032, XNR_1033	1230646	1235539	-	XNR_1033
XNR_1036, XNR_1037	1237796	1239873	-	XNR_1037
XNR_1079	1294228	1295220	+	XNR_1079
XNR_1082	1297641	1298423	+	XNR_1082
XNR_1083, XNR_1084, XNR_1085	1298584	1301065	+	XNR_1083
XNR_1095	1309963	1311252	-	XNR_1095
XNR_1096, XNR_1097, XNR_1098	1311364	1312659	-	XNR_1098
XNR_1135, XNR_1136, XNR_1137, XNR_1138, XNR_1139	1364260	1370388	+	XNR_1135
XNR_1153, XNR_1154, XNR_1155	1387346	1390524	-	XNR_1155
XNR_1156, XNR_1157, XNR_1158, XNR_1159	1390877	1395041	-	XNR_1159
XNR_1174, XNR_1175, XNR_1176	1416166	1419034	-	XNR_1176
XNR_1177	1419292	1420548	-	XNR_1177
XNR_1188, XNR_1189	1433800	1435682	+	XNR_1188
XNR_1191, XNR_1192, XNR_1193	1436438	1440079	-	XNR_1193
XNR_1194	1440265	1441347	-	XNR_1194
XNR_1211, XNR_1212	1457303	1459097	-	XNR_1212
XNR_1222, XNR_1223, XNR_1224	1469036	1473227	-	XNR_1224
XNR_1228	1478152	1479570	-	XNR_1228
XNR_1284, XNR_1285	1532214	1534641	+	XNR_1284
XNR_1300	1547683	1549047	-	XNR_1300
XNR_1332, XNR_1333	1586892	1589779	-	XNR_1333
XNR_1350	1607417	1608088	-	XNR_1350
XNR_1351, XNR_1352, XNR_1353, XNR_1354	1608208	1612409	-	XNR_1354
XNR_1355	1612623	1614299	-	XNR_1355
XNR_1364, XNR_1365, XNR_1366, XNR_1367, XNR_1368	1623841	1631574	+	XNR_1364
XNR_1369, XNR_1370, XNR_1371, XNR_1372	1631821	1636256	+	XNR_1369
XNR_1385, XNR_1386	1648355	1650021	-	XNR_1386
XNR_1387, XNR_1388	1650198	1653931	+	XNR_1387
XNR_1400	1673825	1674673	+	XNR_1400
XNR_1404	1678032	1679435	-	XNR_1404
XNR_1442, XNR_1443	1720623	1722414	+	XNR_1442
XNR_1444, XNR_1445	1722707	1724622	+	XNR_1444
XNR_1460	1740639	1741013	-	XNR_1460
XNR_1461, XNR_1462, XNR_1463	1741168	1745140	-	XNR_1463
XNR_1464, XNR_1465, XNR_1466, XNR_1467	1745276	1747808	-	XNR_1467
XNR_1512, XNR_1513	1797714	1799789	+	XNR_1512
XNR_1515, XNR_1516, XNR_1517, XNR_1518	1801413	1805117	+	XNR_1515
XNR_1520, XNR_1521, XNR_1522	1805950	1808596	+	XNR_1520
XNR_1539, XNR_1540, XNR_1541	1834142	1836828	+	XNR_1539
XNR_1560	1851372	1852967	-	XNR_1560
XNR_1570, XNR_1571, XNR_1572	1860891	1864293	-	XNR_1572
XNR_1573	1864385	1865683	-	XNR_1573
XNR_1590	1885137	1885460	+	XNR_1590
XNR_1643	1952036	1953286	+	XNR_1643
XNR_1645, XNR_1646, XNR_1647	1954560	1957113	+	XNR_1645
XNR_1649, XNR_1650	1958192	1960073	+	XNR_1649
XNR_1653	1962321	1962764	-	XNR_1653
XNR_1678, XNR_1679, XNR_1680	1983952	1987624	-	XNR_1680
XNR_1681	1987739	1988821	-	XNR_1681
XNR_1691, XNR_1692, XNR_1693, XNR_1694	2001737	2005846	-	XNR_1694
XNR_1695	2005937	2007568	-	XNR_1695
XNR_1696, XNR_1697, XNR_1698, XNR_1699	2007773	2011874	-	XNR_1699
XNR_1700	2012013	2013635	-	XNR_1700
XNR_1703	2017237	2019516	-	XNR_1703
XNR_1731, XNR_1732, XNR_1733, XNR_1734	2051470	2054537	+	XNR_1731
XNR_1753	2073153	2073905	-	XNR_1753
XNR_1762	2083419	2084720	+	XNR_1762
XNR_1766, XNR_1767, XNR_1768, XNR_1769	2088438	2091897	-	XNR_1769
XNR_1771	2094521	2094841	-	XNR_1771
XNR_1775	2096558	2098057	+	XNR_1775
XNR_1780	2100753	2100986	-	XNR_1780
XNR_1781	2101153	2102439	+	XNR_1781
XNR_1788	2106233	2107678	-	XNR_1788
XNR_1789	2108050	2109159	-	XNR_1789
XNR_1802, XNR_1803, XNR_1804, XNR_1805, XNR_1806	2124267	2128566	+	XNR_1802
XNR_1807, XNR_1808, XNR_1809, XNR_1810	2128674	2131721	+	XNR_1807
XNR_1813, XNR_1814, XNR_1815	2133358	2135492	-	XNR_1815
XNR_1831	2144162	2145475	+	XNR_1831
XNR_1837, XNR_1838, XNR_1839, XNR_1840	2153252	2158013	-	XNR_1840
XNR_1856	2177256	2178635	+	XNR_1856
XNR_1857, XNR_1858, XNR_1859, XNR_1860	2179228	2182599	-	XNR_1860
XNR_1868, XNR_1869, XNR_1870	2194275	2197803	+	XNR_1868
XNR_1885	2221577	2222068	-	XNR_1885
XNR_1909	2254380	2255351	-	XNR_1909
XNR_1916	2262372	2263988	-	XNR_1916
XNR_1964	2317513	2319003	+	XNR_1964
XNR_1972	2327682	2329067	+	XNR_1972
XNR_1973, XNR_1974, XNR_1975	2329208	2332699	-	XNR_1975
XNR_1976	2332806	2334116	-	XNR_1976
XNR_1991, XNR_1992	2347972	2349042	-	XNR_1992
XNR_1993	2349144	2350112	-	XNR_1993
XNR_1996, XNR_1997	2351680	2355050	+	XNR_1996
XNR_2029, XNR_2030, XNR_2031, XNR_2032, XNR_2033, XNR_2034, XNR_2035, XNR_2036, XNR_2037, XNR_2038	2388798	2403506	-	XNR_2038
XNR_2039	2403982	2405574	+	XNR_2039
XNR_2079, XNR_2080	2446359	2448421	+	XNR_2079
XNR_2085, XNR_2086, XNR_2087	2453828	2457617	-	XNR_2087
XNR_2100, XNR_2101	2472965	2474397	+	XNR_2100
XNR_2104	2477416	2479677	-	XNR_2104
XNR_2132	2507291	2508745	+	XNR_2132
XNR_2133	2509005	2510330	+	XNR_2133
XNR_2137	2513185	2513715	+	XNR_2137
XNR_2146	2521498	2523063	-	XNR_2146
XNR_2169	2542115	2543416	-	XNR_2169
XNR_2220	2599191	2600234	-	XNR_2220
XNR_2245	2625776	2626984	-	XNR_2245
XNR_2259, XNR_2260	2641423	2643962	+	XNR_2259
XNR_2280	2666455	2667453	-	XNR_2280
XNR_2292, XNR_2293	2680648	2682614	-	XNR_2293
XNR_2312	2696533	2697879	-	XNR_2312
XNR_2315	2698956	2700401	-	XNR_2315
XNR_2317	2701194	2703632	+	XNR_2317
XNR_2322	2712855	2714333	+	XNR_2322
XNR_2329, XNR_2330	2719085	2722908	-	XNR_2330
XNR_2333, XNR_2334, XNR_2335, XNR_2336	2726085	2730068	-	XNR_2336
XNR_2370, XNR_2371, XNR_2372	2764316	2767240	-	XNR_2372
XNR_2375, XNR_2376, XNR_2377	2769648	2772536	+	XNR_2375
XNR_2383, XNR_2384, XNR_2385, XNR_2386, XNR_2387, XNR_2388, XNR_2389	2776915	2783209	+	XNR_2383
XNR_2401	2793874	2795211	-	XNR_2401
XNR_2424, XNR_2425	2817391	2819231	-	XNR_2425
XNR_2457, XNR_2458	2839955	2841723	+	XNR_2457
XNR_2470, XNR_2471	2852266	2854037	-	XNR_2471
XNR_2509, XNR_2510	2886168	2888254	+	XNR_2509
XNR_2528	2907819	2909111	+	XNR_2528
XNR_2552	2926854	2927987	+	XNR_2552
XNR_2555, XNR_2556	2929539	2931898	+	XNR_2555
XNR_2561, XNR_2562, XNR_2563, XNR_2564	2936812	2942095	-	XNR_2564
XNR_2570, XNR_2571	2946506	2948487	-	XNR_2571
XNR_2574, XNR_2575	2950018	2950894	+	XNR_2574
XNR_2611, XNR_2612, XNR_2613	2976204	2979121	-	XNR_2613
XNR_2623	2989270	2989488	-	XNR_2623
XNR_2625, XNR_2626	2991120	2994093	-	XNR_2626
XNR_2632, XNR_2633	2998678	2999954	-	XNR_2633
XNR_2646	3007950	3009278	+	XNR_2646
XNR_2719	3093965	3096355	+	XNR_2719
XNR_2721	3098898	3100286	+	XNR_2721
XNR_2733, XNR_2734	3109577	3111932	+	XNR_2733
XNR_2741, XNR_2742	3118289	3121191	+	XNR_2741
XNR_2805	3186887	3188209	+	XNR_2805
XNR_2849, XNR_2850, XNR_2851, XNR_2852	3241226	3245122	+	XNR_2849
XNR_2861	3256157	3257848	-	XNR_2861
XNR_2889	3283338	3285845	+	XNR_2889
XNR_2892, XNR_2893	3287826	3290205	-	XNR_2893
XNR_2924, XNR_2925, XNR_2926, XNR_2927	3324894	3328438	-	XNR_2927
XNR_2933, XNR_2934, XNR_2935, XNR_2936	3334466	3342512	-	XNR_2936
XNR_2974	3383086	3384423	+	XNR_2974
XNR_2986	3396076	3397335	+	XNR_2986
XNR_2990	3402193	3404382	+	XNR_2990
XNR_3000, XNR_3001, XNR_3002, XNR_3003, XNR_3004	3413898	3416630	-	XNR_3004
XNR_3057, XNR_3058, XNR_3059	3472871	3476585	+	XNR_3057
XNR_3071, XNR_3072	3489781	3491894	+	XNR_3071
XNR_3086, XNR_3087	3505636	3507812	+	XNR_3086
XNR_3096	3516231	3517043	+	XNR_3096
XNR_3097	3517275	3519320	+	XNR_3097
XNR_3113, XNR_3114, XNR_3115	3537502	3540100	+	XNR_3113
XNR_3136	3567747	3568991	+	XNR_3136
XNR_3141, XNR_3142, XNR_3143, XNR_3144	3571625	3584015	-	XNR_3144
XNR_3151, XNR_3152	3588556	3590825	+	XNR_3151
XNR_3153	3590895	3591692	+	XNR_3153
XNR_3156	3604796	3605830	+	XNR_3156
XNR_3161, XNR_3162	3611619	3613600	-	XNR_3162
XNR_3177, XNR_3178	3625926	3627736	-	XNR_3178
XNR_3196, XNR_3197, XNR_3198	3646768	3649956	+	XNR_3196
XNR_3213, XNR_3214, XNR_3215	3664997	3666928	-	XNR_3215
XNR_3243, XNR_3244	3693756	3695380	+	XNR_3243
XNR_3245, XNR_3246, XNR_3247	3695534	3698490	-	XNR_3247
XNR_3262	3711733	3712995	+	XNR_3262
XNR_3294, XNR_3295, XNR_3296, XNR_3297	3739413	3742795	-	XNR_3297
XNR_3315, XNR_3316, XNR_3317	3758269	3762250	+	XNR_3315
XNR_3350, XNR_3351	3790942	3792664	-	XNR_3351
XNR_3384	3829362	3830711	-	XNR_3384
XNR_3392, XNR_3393, XNR_3394, XNR_3395, XNR_3396	3837253	3842553	-	XNR_3396
XNR_3398, XNR_3399	3843474	3845785	-	XNR_3399
XNR_3408	3855304	3856560	+	XNR_3408
XNR_3413	3861056	3863335	+	XNR_3413
XNR_3424	3872028	3873677	-	XNR_3424
XNR_3435, XNR_3436, XNR_3437	3885851	3888495	-	XNR_3437
XNR_3438, XNR_3439	3888752	3890220	+	XNR_3438
XNR_3440	3890301	3891290	+	XNR_3440
XNR_3442, XNR_3443, XNR_3444, XNR_3445	3893050	3897060	+	XNR_3442
XNR_3453, XNR_3454, XNR_3455	3966342	3968445	+	XNR_3453
XNR_3510, XNR_3511	4024250	4025835	+	XNR_3510
XNR_3518, XNR_3519	4034586	4036944	+	XNR_3518
XNR_3546	4067415	4068890	+	XNR_3546
XNR_3558, XNR_3559, XNR_3560, XNR_3561	4078697	4083019	+	XNR_3558
XNR_3572	4090994	4092343	+	XNR_3572
XNR_3575, XNR_3576	4094979	4097530	+	XNR_3575
XNR_3578	4098359	4099348	-	XNR_3578
XNR_3637, XNR_3638, XNR_3639, XNR_3640, XNR_3641, XNR_3642, XNR_3643	4161489	4169827	+	XNR_3637
XNR_3652, XNR_3653	4177925	4181557	-	XNR_3653
XNR_3668	4197796	4199460	-	XNR_3668
XNR_3669	4199674	4200759	-	XNR_3669
XNR_3677, XNR_3678, XNR_3679, XNR_3680, XNR_3681, XNR_3682, XNR_3683, XNR_3684, XNR_3685, XNR_3686	4209802	4219972	+	XNR_3677
XNR_3794, XNR_3795, XNR_3796	4311770	4314294	-	XNR_3796
XNR_3806	4323932	4325440	+	XNR_3806
XNR_3832, XNR_3833	4359033	4361434	+	XNR_3832
XNR_3848	4373651	4374559	-	XNR_3848
XNR_3882, XNR_3883, XNR_3884, XNR_3885	4415005	4420613	+	XNR_3882
XNR_3888, XNR_3889, XNR_3890, XNR_3891	4422953	4427250	-	XNR_3891
XNR_3953, XNR_3954	4495160	4497540	+	XNR_3953
XNR_3957	4499816	4500472	+	XNR_3957
XNR_3975, XNR_3976, XNR_3977, XNR_3978	4520438	4525144	+	XNR_3975
XNR_3985	4530933	4532252	-	XNR_3985
XNR_4033	4578065	4578754	+	XNR_4033
XNR_4042, XNR_4043	4586148	4588036	+	XNR_4042
XNR_4077	4623707	4625182	-	XNR_4077
XNR_4089	4640459	4641772	+	XNR_4089
XNR_4093, XNR_4094, XNR_4095, XNR_4096, XNR_4097, XNR_4098, XNR_4099, XNR_4100	4644830	4653586	+	XNR_4093
XNR_4108, XNR_4109	4659025	4661104	+	XNR_4108
XNR_4118	4670721	4672241	+	XNR_4118
XNR_4122, XNR_4123, XNR_4124	4674846	4678506	-	XNR_4124
XNR_4143, XNR_4144	4699840	4702545	-	XNR_4144
XNR_4167, XNR_4168	4725593	4728691	-	XNR_4168
XNR_4171, XNR_4172, XNR_4173	4730731	4734041	-	XNR_4173
XNR_4218	4775177	4776229	+	XNR_4218
XNR_4223, XNR_4224	4780729	4783315	+	XNR_4223
XNR_4227	4785908	4789720	+	XNR_4227
XNR_4232	4798045	4800336	-	XNR_4232
XNR_4243, XNR_4244, XNR_4245	4810993	4815293	+	XNR_4243
XNR_4247	4816134	4817891	-	XNR_4247
XNR_4268, XNR_4269, XNR_4270	4844915	4847903	+	XNR_4268
XNR_4271, XNR_4272, XNR_4273	4847946	4855078	-	XNR_4273
XNR_4282, XNR_4283	4866376	4868693	-	XNR_4283
XNR_4289	4873829	4874893	-	XNR_4289
XNR_4312	4908991	4910439	-	XNR_4312
XNR_4313	4910626	4912071	-	XNR_4313
XNR_4314	4912398	4912991	+	XNR_4314
XNR_4315	4913769	4915205	-	XNR_4315
XNR_4320	4919636	4920838	-	XNR_4320
XNR_4341	4945348	4946277	+	XNR_4341
XNR_4346	4953001	4954446	+	XNR_4346
XNR_4397	5011912	5013231	-	XNR_4397
XNR_4403, XNR_4404, XNR_4405, XNR_4406	5020394	5022984	+	XNR_4403
XNR_4416, XNR_4417	5031740	5033442	-	XNR_4417
XNR_4418	5033487	5034521	-	XNR_4418
XNR_4443, XNR_4444	5055276	5057746	+	XNR_4443
XNR_4460	5073962	5075182	-	XNR_4460
XNR_4473, XNR_4474, XNR_4475	5085836	5089791	+	XNR_4473
XNR_4481	5097267	5098775	-	XNR_4481
XNR_4499	5116264	5117661	+	XNR_4499
XNR_4530, XNR_4531	5151315	5153085	+	XNR_4530
XNR_4552	5173244	5175292	+	XNR_4552
XNR_4558, XNR_4559, XNR_4560, XNR_4561, XNR_4562	5180915	5186848	-	XNR_4562
XNR_4567, XNR_4568, XNR_4569	5191662	5195159	-	XNR_4569
XNR_4573	5199490	5201049	+	XNR_4573
XNR_4574, XNR_4575, XNR_4576, XNR_4577, XNR_4578	5201138	5205204	-	XNR_4578
XNR_4604	5229325	5230680	+	XNR_4604
XNR_4611, XNR_4612, XNR_4613	5236646	5239628	-	XNR_4613
XNR_4634	5259240	5260796	+	XNR_4634
XNR_4639, XNR_4640	5267062	5270161	+	XNR_4639
XNR_4644, XNR_4645, XNR_4646	5273218	5276434	+	XNR_4644
XNR_4716	5361548	5364745	+	XNR_4716
XNR_4719	5367439	5368467	-	XNR_4719
XNR_4736	5387260	5388672	-	XNR_4736
XNR_4751, XNR_4752, XNR_4753, XNR_4754	5403733	5407004	+	XNR_4751
XNR_4778, XNR_4779, XNR_4780	5431941	5435606	-	XNR_4780
XNR_4808	5468556	5470142	+	XNR_4808
XNR_4816, XNR_4817, XNR_4818, XNR_4819	5481163	5485076	+	XNR_4816
XNR_4852	5514677	5515408	+	XNR_4852
XNR_4871, XNR_4872, XNR_4873, XNR_4874	5540466	5544797	-	XNR_4874
XNR_4875	5544901	5546145	-	XNR_4875
XNR_4891	5565785	5567287	+	XNR_4891
XNR_4901, XNR_4902, XNR_4903	5572865	5575827	-	XNR_4903
XNR_4908	5582299	5583339	+	XNR_4908
XNR_4933, XNR_4934, XNR_4935	5613025	5615813	-	XNR_4935
XNR_4936, XNR_4937	5615997	5618158	+	XNR_4936
XNR_4938, XNR_4939, XNR_4940, XNR_4941, XNR_4942, XNR_4943	5618235	5622615	+	XNR_4938
XNR_4950	5629843	5630475	-	XNR_4950
XNR_4974, XNR_4975	5656188	5657721	-	XNR_4975
XNR_4980	5663169	5664767	+	XNR_4980
XNR_4997, XNR_4998	5679005	5681013	+	XNR_4997
XNR_5000, XNR_5001	5682221	5684072	-	XNR_5001
XNR_5011	5692322	5693626	+	XNR_5011
XNR_5016	5696470	5699034	+	XNR_5016
XNR_5024	5705645	5706442	+	XNR_5024
XNR_5074	5761413	5763134	+	XNR_5074
XNR_5077	5765069	5766055	-	XNR_5077
XNR_5078, XNR_5079, XNR_5080, XNR_5081	5766662	5771124	+	XNR_5078
XNR_5082	5771200	5772186	+	XNR_5082
XNR_5122	5818603	5819361	-	XNR_5122
XNR_5128	5826131	5827750	+	XNR_5128
XNR_5143, XNR_5144	5840628	5843197	+	XNR_5143
XNR_5145	5843305	5844702	-	XNR_5145
XNR_5160	5856905	5857903	-	XNR_5160
XNR_5169	5867418	5868140	-	XNR_5169
XNR_5173	5874489	5876093	+	XNR_5173
XNR_5186, XNR_5187	5888863	5891493	+	XNR_5186
XNR_5194	5895849	5896145	+	XNR_5194
XNR_5195, XNR_5196, XNR_5197	5896205	5900969	+	XNR_5195
XNR_5211, XNR_5212	5915267	5919794	+	XNR_5211
XNR_5214	5920702	5921835	-	XNR_5214
XNR_5216, XNR_5217	5922869	5925099	-	XNR_5217
XNR_5227	5935366	5936076	+	XNR_5227
XNR_5242	5950375	5951325	-	XNR_5242
XNR_5247	5954562	5956013	-	XNR_5247
XNR_5272, XNR_5273	5978930	5981366	+	XNR_5272
XNR_5274, XNR_5275	5981425	5983143	-	XNR_5275
XNR_5279, XNR_5280	5986522	5988614	+	XNR_5279
XNR_5285, XNR_5286	5992137	5992939	-	XNR_5286
XNR_5288, XNR_5289	5994086	5995926	+	XNR_5288
XNR_5290, XNR_5291	5996005	5997707	+	XNR_5290
XNR_5323	6024264	6024920	-	XNR_5323
XNR_5393, XNR_5394	6098972	6100993	+	XNR_5393
XNR_5399	6105591	6106538	+	XNR_5399
XNR_5400	6106599	6108011	-	XNR_5400
XNR_5402	6108812	6110038	-	XNR_5402
XNR_5424, XNR_5425, XNR_5426	6132358	6135178	-	XNR_5426
XNR_5450, XNR_5451	6163472	6165667	-	XNR_5451
XNR_5476, XNR_5477	6194866	6196590	+	XNR_5476
XNR_5478	6196738	6197700	+	XNR_5478
XNR_5481	6199784	6200788	-	XNR_5481
XNR_5494	6213812	6215392	+	XNR_5494
XNR_5513	6234182	6234808	-	XNR_5513
XNR_5517	6237857	6239299	-	XNR_5517
XNR_5552, XNR_5553	6271440	6273787	-	XNR_5553
XNR_5555, XNR_5556, XNR_5557	6275176	6279152	+	XNR_5555
XNR_5581	6298865	6300898	-	XNR_5581
XNR_5585	6304990	6306453	+	XNR_5585
XNR_5588	6308540	6310327	-	XNR_5588
XNR_5605, XNR_5606, XNR_5607	6328966	6332247	+	XNR_5605
XNR_5617, XNR_5618, XNR_5619	6341665	6344935	+	XNR_5617
XNR_5622	6346150	6347070	-	XNR_5622
XNR_5626, XNR_5627, XNR_5628, XNR_5629	6350070	6353653	+	XNR_5626
XNR_5631, XNR_5632, XNR_5633	6354741	6357102	+	XNR_5631
XNR_5638	6364246	6365553	+	XNR_5638
XNR_5639	6365574	6366485	-	XNR_5639
XNR_5643, XNR_5644, XNR_5645, XNR_5646, XNR_5647, XNR_5648	6370574	6377654	+	XNR_5643
XNR_5668	6394965	6396203	+	XNR_5668
XNR_5687	6414812	6415465	+	XNR_5687
XNR_5707	6430666	6432111	-	XNR_5707
XNR_5739, XNR_5740, XNR_5741, XNR_5742	6469764	6474038	-	XNR_5742
XNR_5748, XNR_5749, XNR_5750	6480229	6483267	-	XNR_5750
XNR_5754, XNR_5755	6485614	6488001	-	XNR_5755
XNR_5756	6488151	6489452	-	XNR_5756
XNR_5768, XNR_5769, XNR_5770	6500025	6503097	+	XNR_5768
XNR_5771	6503220	6504056	+	XNR_5771
XNR_5777, XNR_5778	6509515	6513041	+	XNR_5777
XNR_5782	6515149	6516258	-	XNR_5782
XNR_5791, XNR_5792	6522727	6525485	-	XNR_5792
XNR_5798, XNR_5799, XNR_5800, XNR_5801, XNR_5802, XNR_5803	6530116	6536765	+	XNR_5798
XNR_5810, XNR_5811, XNR_5812	6543155	6545450	+	XNR_5810
XNR_5813	6545454	6546617	-	XNR_5813
XNR_5820, XNR_5821, XNR_5822, XNR_5823, XNR_5824	6553092	6558263	+	XNR_5820
XNR_5835	6567852	6569300	-	XNR_5835
XNR_5859	6694290	6695078	-	XNR_5859
XNR_5860	6695230	6696192	-	XNR_5860
XNR_5874, XNR_5875, XNR_5876, XNR_5877, XNR_5878, XNR_5879	6722091	6729680	-	XNR_5879
XNR_5895, XNR_5896	6755824	6767917	-	XNR_5896
XNR_5901, XNR_5902	6776681	6780655	-	XNR_5902
XNR_5915, XNR_5916, XNR_5917, XNR_5918, XNR_5919, XNR_5920, XNR_5921, XNR_5922, XNR_5923, XNR_5924	6793140	6827412	+	XNR_5915

## Sheet: Supplementary Table 3
Supplementary Table 3: single-guide RNAs utilised during CRISPRi-seq
sgRNA name	Sequence (5ʹ-3ʹ)
XNR_0022_1	CAGCGCCAGTTGGTAGGCGT
XNR_0022_2	TCCGGCGTCCGCGTGCGTTC
XNR_0022_3	GGCGGGCCCGTGCTCCCGTT
XNR_0022_4	GCGGCCCGCCCGCTGTTCCA
XNR_0022_5	GGCCCGGGTTCCCGGGTTTC
XNR_0028_1	CCTCCTTCGTGTCGGCAAAG
XNR_0028_2	GGCGAGGAAGGCTTCGAGGT
XNR_0028_3	CGCCTCCCGCGCCGCGACAT
XNR_0028_4	CTGATGATGTGCTTCGACCT
XNR_0028_5	GCGGCGCTGATGTTCCAGAC
XNR_0053_1	GATGCGCTTGAGGTTGGACG
XNR_0053_2	GACCTTGTTGAAGACGAGCG
XNR_0053_3	GGGTCGGGGGTGAGGCAGCG
XNR_0053_4	GCGGAAGCCACACTCTGAGA
XNR_0053_5	GTGTCGATGAGCTGGAAGAA
XNR_0075_1	GACCCGGGTTTGTTTATGAG
XNR_0075_2	TGGGTCTGTTCCTTGATGGC
XNR_0075_3	GGCCCGGCGGAGGACCGACA
XNR_0075_4	GATCGCCACCGGAAAGAGAT
XNR_0075_5	CCCGCCGTACCCCAGGGTAG
XNR_0098_1	CGCTTGTACCAGATGTCGGC
XNR_0098_2	AGGAGCAGCAGCGTGATGTT
XNR_0098_3	CCGCCATGGTGAACATCGCG
XNR_0098_4	GGGGAGGTTGTGGCAGTAGA
XNR_0098_5	ACGGCGGAGCGCAGCATGAT
XNR_0107_1	GCCGACGCACTGGATCAGCG
XNR_0107_2	TATGCCGCACATCAGCAGGT
XNR_0107_3	AGGGGCGGAACCTCGTCGAC
XNR_0107_4	ATCACGGAGCCGTAGATCGC
XNR_0107_5	ATCACCGTCTGGAACCAGTC
XNR_0117_1	TTCCCGCACCCGACTCAGTG
XNR_0117_2	CCCCGCCGGACCAGACATGC
XNR_0117_3	CGACACGGCCTCCGCCAGAT
XNR_0117_4	CGCGCCCGGTCCTGAACTGT
XNR_0117_5	CGATCCGTACCTTGTGCTCG
XNR_0121_1	TGCAGGGTGAAGGCGCCACG
XNR_0121_2	GGCGCCGAGCATCCCGTAGA
XNR_0121_3	GGCGCCGTCCACCTGGTGCA
XNR_0121_4	GAGCAGGTACGCGCGCTGTT
XNR_0121_5	GCGGGGGATGGACTCGTAGG
XNR_0125_1	TCGTTCCTGTGCCGCTTGCC
XNR_0125_2	CCGGTCGCCCACGTCTTGGG
XNR_0125_3	GGCCTGGTTGATGTTGAGCA
XNR_0125_4	CGGGCGCTTGACCATGGGTT
XNR_0125_5	CCGGTACCACGCGCGATATC
XNR_0131_1	GGCCATGGTCAGCGAATGCC
XNR_0131_2	TCCGATGCCGAGTACCGCCC
XNR_0131_3	CAGCCGGACCAGCCCCGGGT
XNR_0131_4	GAAGAAGATCATCCAGCTGT
XNR_0131_5	GGCGCCGCTCGTAGCACCAG
XNR_0134_1	CGGGGCGATGAACATCCCGA
XNR_0134_2	GTCATCACCGCGAGCACGCT
XNR_0134_3	GCACCGGCCACCCGAACTCC
XNR_0134_4	GACTCCGTAGATCCGGCCGA
XNR_0134_5	CGGCCTCCCTAGCCTCGTAC
XNR_0138_1	GTGGACTTGCCGCTACCGTT
XNR_0138_2	GCGGCCGCGTTCCAGGGTGA
XNR_0138_3	GCTACCGTTGGGGCCGACCA
XNR_0138_4	GCCGGCGGCGTGGACACGTC
XNR_0138_5	GGCGGCCATCTCCCGTACGC
XNR_0140_1	CCGGATGTAGAGCAGTGCGC
XNR_0140_2	GGCCGTGCGTACCGGGTTCG
XNR_0140_3	ATCTTCCGGGCTGCCCGCTT
XNR_0140_4	CCGTGGGTGATGAGCCACTG
XNR_0140_5	GACCGAGTACAGGATCGAGT
XNR_0156_1	AGCGCGGTGAACATCAGCGA
XNR_0156_2	CGCGGTCAGCATCCACTGGG
XNR_0156_3	CGCCCCCAGCGTGCTCACCA
XNR_0156_4	CCGGGGGTTGCTCGATCCCA
XNR_0156_5	CCCACGGGAAGGACCTTGTA
XNR_0162_1	CACCTTCGACGTCTTGTTGA
XNR_0162_2	TCCGCCCCGCACCCGGACAG
XNR_0162_3	CCCGGACAGGGGCAGCACCA
XNR_0162_4	AGCGCCTTCTCGAAGAGTTC
XNR_0162_5	GGTCCGAGTACATGAGCTTC
XNR_0165_1	AGCGCCGCAATGAGGAAACA
XNR_0165_2	TGAGGAAACAGGGGATATGT
XNR_0165_3	GTTCCGGGTCCTTGCGCGGT
XNR_0165_4	GCAGCAGCCTTTCGAGAGTG
XNR_0165_5	CGTCCGCAACATCTGCACGC
XNR_0171_1	GGTCCAGGTGGGGGACGGTT
XNR_0171_2	GCGCGGCTGCTCCGGTTCGT
XNR_0171_3	CGTCGGCGTTCTTGGGCGGT
XNR_0171_4	CAGGGTGCCCAGTGATATCT
XNR_0171_5	TCCCGCCGAGGTGCTCAATT
XNR_0175_1	GGAGCAGAAGTCGGTACAGC
XNR_0175_2	CGCCCGGATCGGTGTACGGA
XNR_0175_3	GCGGATCTGCATGACGTCCC
XNR_0175_4	GTCCGAGCCAGAAGAGGAAA
XNR_0175_5	CGCGGGCTGGTAGACGAAGA
XNR_0213_1	TCCGCGCTCCTGTCATCCCT
XNR_0213_2	GCCGTCCGGACCACCCCCTC
XNR_0213_3	GGCGTTGCGCGCCTTGCCCT
XNR_0213_4	AACACCTCGTGCGCGTGGAA
XNR_0213_5	CGCGTCCGTCACCTGCCCCT
XNR_0216_1	GGGCGGTTTTGCTCCGCGCC
XNR_0216_2	GGCTCCGATTCCCGCTCGGC
XNR_0216_3	GAAGTCGAACCACTCGATGG
XNR_0216_4	GCGGCGTAGTAGAGGCAGTG
XNR_0216_5	ATGCCGATGCTCTCGTAGCT
XNR_0224_1	ACCGGCCGTTCCTCCTGAGG
XNR_0224_2	CTCGGCAGCAGTGCCTGCCC
XNR_0224_3	AGCAGACCCAGCGCGTACCT
XNR_0224_4	GGATGCGCAACTGCGTGAAA
XNR_0224_5	AGGACCTGGCTGACGCCTTT
XNR_0240_1	GGCGGCCAGCACGGCACGAC
XNR_0240_2	CAGGAGATCGCCGCTGGGAA
XNR_0240_3	GGAGAGGCGCGGAAGACGGA
XNR_0240_4	AAGGCGACCTTGTACGGGAT
XNR_0240_5	GTCGCGGGCTATGAGTTCCT
XNR_0241_1	GCGTCCCACACCTTGGCGGG
XNR_0241_2	TCCGGGCACGGCAGTGGGTG
XNR_0241_3	GGCGGCCACCGCCTGCCACA
XNR_0241_4	GACCGGGGTGTTGTTGTAGT
XNR_0241_5	AGGAGCGAGAAGTAGGCCAG
XNR_0247_1	CCCCGACGGTGCCCGGGAAA
XNR_0247_2	CCCCGGCGCGCAGCATCCGG
XNR_0247_3	TTGACCAGGCCGTAGGCGCG
XNR_0247_4	CCACGTCGTAGGCGTGAATG
XNR_0247_5	GGGCACGGGGGAACCCGCGA
XNR_0274_1	GCCCCAGAGCTGCTTGACGT
XNR_0274_2	GGTGAGCTTGGCCTGCGAGA
XNR_0274_3	ACCGTACTTCTCCGCGAGCT
XNR_0274_4	CTTCCAGAAGTAGACGAATC
XNR_0274_5	CGAGGCCCGGGGGAAATGCA
XNR_0280_1	CGCGTCGGTGGCCATGTGGG
XNR_0280_2	TGGCGAGCAGTGCCATGCCC
XNR_0280_3	GATCCGCAGCCTGCCCCGGT
XNR_0280_4	CGTGGCCCGAAGGTTCCAGC
XNR_0280_5	GCGCCGCGAGTATCTCCGCG
XNR_0290_1	AGTCCCGTACGGACTCGCCC
XNR_0290_2	GGGCGCCGGTCGGGCTCCTG
XNR_0290_3	ACCAGCCCGATCACGTCGCC
XNR_0290_4	CCGGGCCAGGAAGTCCCGTA
XNR_0290_5	CTCAGCTCCCACTCCTTGCG
XNR_0298_1	CGGTCACACCGAACACGATG
XNR_0298_2	GGGGTGTCCGGCGCGAGCTT
XNR_0298_3	GGTGGTGGGCCCGCTGCGTT
XNR_0298_4	GCGATGAACATGCCGACGAA
XNR_0298_5	GAGCGCTTCTCACCGATCAG
XNR_0311_1	CCCACGACATGCCCGTTCTG
XNR_0311_2	GACGTTCTGGATCATCTCGT
XNR_0311_3	GCGTGGGCGAAGGCGAAGCC
XNR_0311_4	GGTGAGGATCTTGTGCTGTT
XNR_0311_5	ATACGTCGTAGGTGTCACGG
XNR_0315_1	GGGCCAGGAGAAACTGAGGT
XNR_0315_2	TCGTACGACGCGGAGGGAAG
XNR_0315_3	TGGTTGAGATGAGAGCCTCG
XNR_0315_4	TCGTCCAGCATCAGCAGTTG
XNR_0315_5	CAGTTCGCCGAAGACTTGGA
XNR_0325_1	CTGCATCCAGGTCCCCACGT
XNR_0325_2	GCTGCGCGCTCCACAGCACC
XNR_0325_3	GCAGCGGTGCCCAGGAGGAC
XNR_0325_4	CCGCACGGAACCTTTCCGCC
XNR_0325_5	GGGCAGGGCCAGTTGCAGAG
XNR_0328_1	GGCACCGGCTCCGGATACCA
XNR_0328_2	CAAGAGGGAGGACTCGAACG
XNR_0328_3	CGGCAGACGCGTCCGAGAGA
XNR_0328_4	AGCGCGGTGACTTCGTGAGC
XNR_0328_5	CGGGCGGAGTCGGGACGCAC
XNR_0330_1	AGGCGATGTAGTCGCCGAGT
XNR_0330_2	GGCGAGGATCTGGAGAGAGC
XNR_0330_3	CGTCGGCGCCGTCAGAAGCC
XNR_0330_4	CTCGGAGAAGCCATGTGGTC
XNR_0330_5	GTCACCTGGAATGACCTCTC
XNR_0348_1	CTGTTCGGGCGACTGGAGCT
XNR_0348_2	CACCGGCAGGTCCAGCTGTT
XNR_0348_3	GGTCCAGCTGTTCGGGCGAC
XNR_0348_4	AGCACGCCGTAGCTCTGGGC
XNR_0348_5	CAGCACGCCGTAGCTCTGGG
XNR_0367_1	GGCGGCGATTGAGCCCACAA
XNR_0367_2	CTTGACGTGCCAGCGGGAAT
XNR_0367_3	CACAACGGGGTTGTTGGCCA
XNR_0367_4	GATGGCGAAGATGCAGAAGG
XNR_0367_5	GATCTCGTTGATGTACGTGG
XNR_0374_1	GCCGAGGGTGCGCGTCTGGT
XNR_0374_2	CGGCGGCCGTCACCCGCGCA
XNR_0374_3	CGGGTGCCCGTTGAGCACCC
XNR_0374_4	GGCCCGGTGTGCACGAACCA
XNR_0374_5	CGGCCCGGTGTGCACGAACC
XNR_0392_1	TACCGAGGAGCAGTCCTCTG
XNR_0392_2	GGCCTCCTTCGGCTCGTTGC
XNR_0392_3	CCTCTGCGGCTGGGGATCTC
XNR_0392_4	CGGGCGACCTTCTTGATGTT
XNR_0392_5	GATGTTCGGGTAGTTCTTCA
XNR_0394_1	GGCGAGCACCTTGATGAGTG
XNR_0394_2	GAGGAGGCAGTGGACCTCAC
XNR_0394_3	GATGCCGGACATGGTGAGCA
XNR_0394_4	GTGTTCGTCGAGTTCCGTCG
XNR_0394_5	ATGGGCGACTTGAGGGTGAC
XNR_0398_1	CAGGTCGAGCCCTGACTCCA
XNR_0398_2	GGAGAGGTGGATCGAGAGTG
XNR_0398_3	GGCGGGCTTGAAGACGCTCC
XNR_0398_4	GCAGAGGATGAACAGTGGCT
XNR_0398_5	ACCCACAGGCACCAGAACTG
XNR_0400_1	GCCAGGATGTACGGGTCGAC
XNR_0400_2	CACGACGGTGGAGGCGCCTG
XNR_0400_3	CCGAGCAGCGCCAGGATGTA
XNR_0400_4	ATCGAGGACTGGATGGTGGA
XNR_0400_5	CACCGTGGCCATCGGCAGTC
XNR_0402_1	CGACCGATTCATCGATCGTG
XNR_0402_2	TCGCCGAGCCACGTCGCTAT
XNR_0402_3	GCCAGCCAGGCCACGATGAG
XNR_0402_4	CCCTTCGGCAGGTAGTGCAT
XNR_0402_5	AGCCACCAGCCCCTCACTCG
XNR_0444_1	TCGGCGGTGTACGCCCCCTC
XNR_0444_2	GCCGGGGGGAAACGCTTCGC
XNR_0444_3	TGTACGCCCCCTCGGGCTTC
XNR_0444_4	CGATGAGTTCGTCCATCGAA
XNR_0444_5	GCCGATCAGCCCCATGTAGC
XNR_0450_1	GCCGGCGCTGTCCTTGCTCT
XNR_0450_2	CGGCCGCTGCGACCAGACGA
XNR_0450_3	GACGGTCAGGGGGAAGCTGC
XNR_0450_4	GTGCGGATGATCTCGCGCCA
XNR_0450_5	GTCGAGGAAGAACTGCGTCC
XNR_0464_1	GCCCAACAGAGTGCGCCCGT
XNR_0464_2	GCGGACGCTGCCGACGAACT
XNR_0464_3	GCCGTGCGGCTTCAGCTCAC
XNR_0464_4	CCAGGTCGAACGGTTGCATG
XNR_0464_5	CCGCAGGAAGTGGGACTTGC
XNR_0470_1	GCCGGAAGGAGCACTCCCGC
XNR_0470_2	CCGCCCCGCCGGAAGCCGGA
XNR_0470_3	AGCCGCAGTTCGCCCTCGGT
XNR_0470_4	ACCGTGAACCGCTTGAAGAG
XNR_0470_5	TGCCCCAGGAAGGCGAACCT
XNR_0476_1	GGCGACCTGGGCGAACAGTG
XNR_0476_2	CGGGCCAGATCCTTCCGACG
XNR_0476_3	GTCGCCGAGCGGCTGACTGG
XNR_0476_4	GCATCTCCTCACGCGTGTAG
XNR_0476_5	GAGGGCGACCGCGTAACAGA
XNR_0501_1	ACGTCGTGCAACTCGATCAA
XNR_0501_2	CGGTGAGGTTGATGTCCTTC
XNR_0501_3	TGATGTCCTTCAGGACGTGC
XNR_0501_4	CCAGGAGTTCACGCGAGCGC
XNR_0501_5	GGGTTGCTGAAGAAGTCCTC
XNR_0514_1	CGGCGGCTGTTCCTGTGTGA
XNR_0514_2	CCGGGTGGTCAGGAGCGAAC
XNR_0514_3	GAACTCCTCCTCTCGAACAC
XNR_0514_4	CCTGCGCTGCAACTCCCACA
XNR_0514_5	GGCAGGTAGGTGAACTTCTG
XNR_0524_1	AGCGGGGCGCGGAAGAAACG
XNR_0524_2	GCCTTGAAGACCCGGGTCTT
XNR_0524_3	GTTGTCGGCCTTGAAGACCC
XNR_0524_4	CGGGGAGTTCCTTCCACAGC
XNR_0524_5	GGCCTCGTAGTTGGTCTCGG
XNR_0556_1	CGTACTGCTGCATCCCGCGA
XNR_0556_2	CGCCAGCGCGATGCTTACCC
XNR_0556_3	GTCGCCGGAGTGCGTGACCA
XNR_0556_4	GAGGTCGAAGGTGTTGATCT
XNR_0556_5	GGTGCCGTCCTTCAGTCCCT
XNR_0607_1	GGCGGGTTTCGCGGGTACTT
XNR_0607_2	CGAGGGCCGAGCGGATCAGA
XNR_0607_3	AGAGGGGTGCCCAGAGCGGC
XNR_0607_4	ACGGACCTTCGGAAGGAATA
XNR_0607_5	GAGCGCGCGAGGGTTGCTCT
XNR_0624_1	AGGTCACGAAGAACATGAAC
XNR_0624_2	CGGAGCCGCAGGGCTCTGGA
XNR_0624_3	GGCCGAAGTTCAGGCGACGC
XNR_0624_4	GAGACCAGCAGGGACTTCTT
XNR_0624_5	CCGTAGACGTAGATGTACAC
XNR_0631_1	CGGGTTGAACCTGGGCGTGT
XNR_0631_2	ACGGCGGGTTTGCCGTTCTC
XNR_0631_3	GCTGCTCAGCGGTCTGCTGT
XNR_0631_4	CGCACGAGTTTGCTGAAGAA
XNR_0631_5	CACATGAAGCCGTTGAAGAT
XNR_0655_1	GCCGAAGGTCGAACCCCGGT
XNR_0655_2	CCCCGGCTTGAGGGACTGGT
XNR_0655_3	GGTGGTCGTCCCCGGCTTGA
XNR_0655_4	CTGGCGGAACTTACCTTGCG
XNR_0655_5	GGCGGCCAGAACCCACATGA
XNR_0673_1	TGACGACGTCGCACTGGCCA
XNR_0673_2	CAGCCGGCGTCCCAGCCGTA
XNR_0673_3	GCCGGGGACGAGCCCGCGCT
XNR_0673_4	CCGGTGCAGATGACCTTCAT
XNR_0673_5	GGTTCTCCCGCTGAAGCTTG
XNR_0679_1	GATCACCATCAACTGAGCCA
XNR_0679_2	GGTGATCACCCATTGCCGGT
XNR_0679_3	GCCAGCGCCCACCAGCGCTT
XNR_0679_4	CGCCGCGAACGCACCTTGCA
XNR_0679_5	CGACGGCTTTCCTCGCCTCA
XNR_0689_1	GGACGAGGATTCGGGCGGTT
XNR_0689_2	TCGGGCGGTTCGGCCCTTGC
XNR_0689_3	GGACGAGGGGGACGAGGATT
XNR_0689_4	GGCCGCGAAGTTGAGCGCCA
XNR_0689_5	CCACCGGCATGATCAGGTTC
XNR_0690_1	GCGAGGGAGGTCCGGCGGAA
XNR_0690_2	GTCCGGCGGAAGGGCGCAAC
XNR_0690_3	GCGCCCTTGGCCTCGTCGGA
XNR_0690_4	GTTGGCGAACCAGTAGAGCA
XNR_0690_5	CCGCAGCAGCCGCCCATGTA
XNR_0717_1	GCGCGGGTACGGGTACGGAA
XNR_0717_2	CTTCTCGGGCTTCTTGTCGT
XNR_0717_3	TACGGGTACGGAACGGGGGA
XNR_0717_4	GTCCAGCGAACCGGACTTGT
XNR_0717_5	TTGACCGTCTTGATCTTGTC
XNR_0718_1	GCCGGCGGACGTACCGTCTG
XNR_0718_2	CTCGCCCGGCGCCACGTCCA
XNR_0718_3	AGCAGCGTGACGAACTCGCC
XNR_0718_4	GATCTCCCCACGCAGTTCTT
XNR_0718_5	GACGGAGAGCTTCCGGCCGT
XNR_0725_1	AGCAGCACCACCTGCAGCGG
XNR_0725_2	CGTTGGCCCTCCTCAGCAGC
XNR_0725_3	GGCGCAGCAGGCCCCAGAGC
XNR_0725_4	CCCGGCGAAAAGGTTGCCGA
XNR_0725_5	CCGCGCGACCAGTTCTCGAA
XNR_0771_1	GGCGGACAGCGACTTCTTGA
XNR_0771_2	GCCGGTGAGGACGAAGATGC
XNR_0771_3	GGTCTCCTTGGCGATCTTGC
XNR_0771_4	CGCCGGGAACTCGCCCAGTG
XNR_0771_5	GCCGACCGACTTGAACGCGT
XNR_0774_1	CCCCGGCGATCGTCTTGACG
XNR_0774_2	CAGCGCCAGCACGGGCGCAG
XNR_0774_3	GACATCGGTGAGCGCCTGAA
XNR_0774_4	CGGCCATGTTGTGGCTGATG
XNR_0774_5	GGGGCGGCCCTCCCACTCCA
XNR_0775_1	CACCGCCATGGTGAGAGCGG
XNR_0775_2	CAGGCCGATGGTCTTGTTGT
XNR_0775_3	CGCGGCGAGGGACACCGCCA
XNR_0775_4	GGCGCCCTTCTTGAACATGG
XNR_0775_5	CTTGTAGATGGTGAAGCTCT
XNR_0779_1	GCGCCGGTCGATTCCTGAGG
XNR_0779_2	CCGAGAGGAAGCTCATCGTG
XNR_0779_3	ACCGCTTGATCAGAGAGCGC
XNR_0779_4	GGCGTAGTTGAGGATGTAAC
XNR_0779_5	AGCGAGAAGGGGATGTAGTA
XNR_0782_1	TCGAGCAGAACCCCCACCAG
XNR_0782_2	GGTCCGGGCCAGAGCACTCC
XNR_0782_3	CAGAACCGCCGGGACAGTGA
XNR_0782_4	ACCCCGCAGAGCGGGGTTAC
XNR_0782_5	CGTGGCGCGCAGGGGATACC
XNR_0799_1	CCCGCCTTCACCTCCTGCCG
XNR_0799_2	CACCTCCTGCCGTGGCTCGC
XNR_0799_3	GGCGCCTAGTCCGCGCAGGA
XNR_0799_4	GTTCATGTACTGGGTCTTGT
XNR_0799_5	GGTGCCGAAGATGTTGATCC
XNR_0809_1	GGCGACGGCCCATACGGTGG
XNR_0809_2	GACCAGCGGCCTGGCGCACA
XNR_0809_3	GTGCCGAGCCACCGGACCAG
XNR_0809_4	TTCGGCAGCCACATGCTGAA
XNR_0809_5	GCTGACGGTGAGGCACATCA
XNR_0817_1	CGGCGACTTGACGCGCGCTG
XNR_0817_2	GACCAGCTGGAACAGGCCCA
XNR_0817_3	ACAGGCCCATGGTCCGCTTG
XNR_0817_4	GCCGCCGGGATGTTCTTACG
XNR_0817_5	GCAGCAGTTCGTTGAGGTAC
XNR_0837_1	CCCCCGACAGCAGTCGAATC
XNR_0837_2	AGTCGAATCCGGTGTGTACG
XNR_0837_3	CGAATCCGGTGTGTACGTGG
XNR_0837_4	GCGGCAATCGTCAGATTCTG
XNR_0837_5	GCAGCGACTGCAAGTACACG
XNR_0851_1	AGTATCTGTTTGTCGTTCAT
XNR_0851_2	GATGATCCTCGGCAGGGCGT
XNR_0851_3	GGCGTTGGCGACGACCGTTC
XNR_0851_4	ACCAGCAGACCGCCGATCAT
XNR_0851_5	GGTAGTCGATGGTCACCTCA
XNR_0855_1	AGCTTGCTCTTGATGGAGAC
XNR_0855_2	GGTGCCGAGCTTGCTCTTGA
XNR_0855_3	GAACGCGCCGTCGCTCTTGG
XNR_0855_4	TGACGTCCTTGTACTGCGGA
XNR_0855_5	CTCGGCGCGGGTCTTCTTGT
XNR_0857_1	GCCGAGGGCTGGAGCTTCAG
XNR_0857_2	GATCTCGCGCCAGAAGTAGA
XNR_0857_3	CTGCCGTACGAAGAGCTGCG
XNR_0857_4	CTTGCCCTGGCGTACCCAGA
XNR_0857_5	GAAGACGAGGTAGAAGAACG
XNR_0862_1	CGCGGGGGAAGCTGCTGCGA
XNR_0862_2	CCAGCGCGGGGTGTGGCGTT
XNR_0862_3	GGGCTGATCCGCGCCTCGAC
XNR_0862_4	GCCGCCGATGTTGCTGGTGT
XNR_0862_5	GTCGGCGCTCAGCGACAGGG
XNR_0863_1	GACATCGAGGCTGCTGAGCG
XNR_0863_2	GAGCGAGGAGGGCAGAGCGA
XNR_0863_3	AGAGCGAGGGTGACCTTCTC
XNR_0863_4	GCCCACCACAGCGGGAGGTA
XNR_0863_5	GCTGCCCGGGTAGTGGAGTT
XNR_0872_1	CAGCCACGGGGAGACACCCA
XNR_0872_2	ACCCAGGGCGTAGCGCACCA
XNR_0872_3	GCCCATCCCCGCCGAACCCA
XNR_0872_4	ACCGGCGTAGACGTACGGAC
XNR_0872_5	CCTGGGCGCTCTGTGTCACC
XNR_0878_1	GGGCCCGGGAGTGCCGGATG
XNR_0878_2	GGCCGAGGCCCACAGGACCA
XNR_0878_3	GCCGGGCGAGTACGCCTCGC
XNR_0878_4	GAGGTAGACCATGTTGAGAG
XNR_0878_5	CAGGGCGGGCACGGCATAGG
XNR_0886_1	CCTCCCCAATGATTCGTCGC
XNR_0886_2	GGCACGGTGATTGCCCTGCG
XNR_0886_3	TGATTCGTCGCTGGACGAAT
XNR_0886_4	CGCGCCGCCTGTTCCCAAGC
XNR_0886_5	CTGCGCCTTGCAGGCTTGCC
XNR_0890_1	GAGCTTCTTCTCGATGCGCG
XNR_0890_2	CGGTCCGGCGTAGGAGACCT
XNR_0890_3	GTAGGAGACCTTGGCCTTCT
XNR_0890_4	GCGGGCCTCGAAGTAGCGTC
XNR_0890_5	CAGTAGGTGAACTGGAGGGC
XNR_0896_1	CGACCAGCATGAAGACGAAA
XNR_0896_2	CAGCACCACGCCCATCCCGC
XNR_0896_3	AAGGGCGGCACGCCAGCGGC
XNR_0896_4	CACCAGAAAGGCCAGATACC
XNR_0896_5	CGGCCGCAGCCCCACATGGT
XNR_0902_1	GCGCACCCCCAGGAAACTCT
XNR_0902_2	GCCGTCCGGTACGTGCTCCC
XNR_0902_3	GGCGCCGTTCTCCCCCACCA
XNR_0902_4	GTCGCTCATGCCTAAGAGTT
XNR_0902_5	GCGGGCGCGCGGCGGATAGT
XNR_0921_1	TCCTGGTACAGCCCGTAGAG
XNR_0921_2	CGTACGGCCAGGAACGGGGA
XNR_0921_3	CCGCCGCGTACGGCCAGGAA
XNR_0921_4	GGGCAGCGAGATCCCGAGGT
XNR_0921_5	GAGCCCGAACATGGCGAACC
XNR_0936_1	GTTCTGCTTGCCAAAGGACT
XNR_0936_2	GCAGTCCGACGAGCGATTTC
XNR_0936_3	TTTCAGGAATACGGTCTTCC
XNR_0936_4	GACGAGCGATTTCAGGAATA
XNR_0936_5	AAGAGCATGCCCATGTTGTC
XNR_0961_1	CGGGCCGCGAGCTCGCGGGT
XNR_0961_2	CCGGACAGCAGCAGCGCGCA
XNR_0961_3	GACGGCGCCGTCGGTGTATA
XNR_0961_4	CGGCGCGTTTCACCAGCCGG
XNR_0961_5	GGCCGCGTTCGGCCATGCAC
XNR_0963_1	CGAGCACGGTACGTCGAGAG
XNR_0963_2	GTTGAGCAGGCCGACCTTGA
XNR_0963_3	GCCGGTCTTGGCGCCGCAGC
XNR_0963_4	GCGCCGGAGTAGAAGATGTA
XNR_0963_5	CGACTTGTACTCCTTGAAGA
XNR_0964_1	GCCGATGCTGATGCCCGTGA
XNR_0964_2	GATGACGTTCATCTGGCCGA
XNR_0964_3	TGCCCGTGAAGGTCTGCCCG
XNR_0964_4	GCTGGTGGCCAAGGAGAGTT
XNR_0964_5	GGGGCGCGGGTCTGGACGTT
XNR_0969_1	TTCTGCAACTCGACCATCTG
XNR_0969_2	CCGCTCCGGTTCGCAGAAGG
XNR_0969_3	TCTGCGGGTTGTTCACCATC
XNR_0969_4	GGTCATGTTGTTCAGGCACT
XNR_0969_5	TAGCCGATCTTGCCCTTCAC
XNR_0978_1	CGCCGAGCTGGGATAGCTCT
XNR_0978_2	GACGGCGGGGAGCTGAATGT
XNR_0978_3	GGGACGGGACCCGCCGAGCT
XNR_0978_4	GTGCCCGTTGCGGAAAGCCC
XNR_0978_5	ACCGCGGTCAGTGCCCGTTG
XNR_0985_1	GGGCTGCTATCCGGTCATCG
XNR_0985_2	ATCCGGTCATCGCGGGAAGA
XNR_0985_3	GCGCGGGGAGGGCTGCTATC
XNR_0985_4	GTGCAGGAAGAGCAACCGTG
XNR_0985_5	CCGACGACGTCCAGAAGATA
XNR_0993_1	CGCCCGATGAGGAGCCGTTT
XNR_0993_2	GAGGAGCCGTTTGGGCACGT
XNR_0993_3	GTCTCCCCCAGCTTGTCGCT
XNR_0993_4	TCGGAGGATTCCAGCTGGTA
XNR_0993_5	GTGCACGGTCTGCCGATAGG
XNR_1002_1	GCCGGGCCTTGAGCCGTCTG
XNR_1002_2	TTCGAGGATGAGATCGAGGG
XNR_1002_3	GGCGACGGCCTCGACGGTCA
XNR_1002_4	GCCCCGCCACCACTGGCGCA
XNR_1002_5	GGGCAGGCGCTCGGCGCTTT
XNR_1014_1	CAGCCGCCCCACGAATCCGG
XNR_1014_2	GCGGAGAAGATGGCGCGGTA
XNR_1014_3	GCGGAGAAACCCCTGCTGCC
XNR_1014_4	ACTCACCCAGGTCATGCCTT
XNR_1014_5	GCCCGCCACGAACAGTGCCA
XNR_1023_1	GCCCGGACGAAGATGGAAGC
XNR_1023_2	TGAAGCTGCCCTTCACGAAT
XNR_1023_3	ACCAGACTCGCACACCGCTC
XNR_1023_4	AGCATCGAGGCGGCGTTGAC
XNR_1023_5	GTCCGGCTTGGCGATGGTCA
XNR_1033_1	GTGAGCGTCAGCTTGGTCTT
XNR_1033_2	AGCTTGGTCTTCGGGTCCAG
XNR_1033_3	ACGTGACCGCGGTACGTCTG
XNR_1033_4	GTCGCCCCACTTGAGCAGCT
XNR_1033_5	CCCATGCGGTAGTTGCTGGT
XNR_1037_1	CTCGCCGACACGTCGTACCA
XNR_1037_2	CACGTCGTACCAGGGATCGT
XNR_1037_3	GCTCGCCGACACGTCGTACC
XNR_1037_4	CCAGGTCAGCACGAAGGTAC
XNR_1037_5	ACGGGCCATCAGCGTGGGGG
XNR_1079_1	CCGCGCGTACGGAGGGAAAC
XNR_1079_2	CGCGGCGGCGGCTCGCTGAA
XNR_1079_3	CGACAGCCACCACAGCAGCA
XNR_1079_4	ACCCCGGTGCTCATGGTGAG
XNR_1079_5	CACGGCGGTCCGGTAGTAGC
XNR_1082_1	TGCCGCGGGAATGGTGTCCT
XNR_1082_2	CAGTGCGTCTGCCTCTGCCG
XNR_1082_3	CGATGGTCAGATCGATGTCC
XNR_1082_4	GGGTTGGTGAAGAACTGCTC
XNR_1082_5	GCGCGAAGAGGTTGAAGGAC
XNR_1083_1	AGGCGGCCGAAACCTTGCGG
XNR_1083_2	GGCGTCTTCTGGCCGATGCC
XNR_1083_3	GTCGTTCTTGCCGCTGTCCT
XNR_1083_4	GGCTCGTTCTTGTAGTTGGC
XNR_1083_5	AGTTCTCGTTGGACAGGCTC
XNR_1095_1	CAGGATGTTGATCAGCAACG
XNR_1095_2	GGCATGGCCGAGCCCAGGGG
XNR_1095_3	GCGCGGCAGCCACCGGGGCA
XNR_1095_4	ATCACCGAGTCGAGGTACTT
XNR_1095_5	AGCACCCACAGGGCGTACCA
XNR_1098_1	GGCGCGGGTATGCCGGGGGC
XNR_1098_2	GCGCGTCACGGATCACCTGG
XNR_1098_3	GGCGGCGGGCGCGGGTATGC
XNR_1098_4	CTCGTCGATGACCCAGTGGG
XNR_1098_5	TCGCGGGCGGTACGGACCAT
XNR_1135_1	GGAAGTCGTACATCAGCCGG
XNR_1135_2	GTTGAGCTGCCGTGCTGTTC
XNR_1135_3	CGTGGCGAGCCCCGCCGTCA
XNR_1135_4	ACCTTCTCCCACACGTGCTT
XNR_1135_5	GCCGCGCCAGTAGTCCTTGT
XNR_1155_1	ACGTCGATGCCTTCGACGAC
XNR_1155_2	CCGCCCCCGACTCCCCCACG
XNR_1155_3	ACCGAGCAGCAGCCGCAACA
XNR_1155_4	CTTGCGGGTGTAAGGGTCAC
XNR_1155_5	GGGAGACCATCACGATGGTC
XNR_1159_1	GCGGTGTTGCTGAGGTTCTG
XNR_1159_2	GAGGCCCTCGTAGACGTTCC
XNR_1159_3	GAGGTTCTGCGGCTCGTAGA
XNR_1159_4	GTAGCCGCTGAGGTTCTTGT
XNR_1159_5	GGACGAAGAACTGGGAGTTG
XNR_1176_1	CAGGGCGAAGAACGATCCTT
XNR_1176_2	GGCGATCATGCGGAGCGTCG
XNR_1176_3	GCCGTAGGTCTTGCTGATCC
XNR_1176_4	AGAGCTGATGGGGCTTGCGC
XNR_1176_5	GCGGCCGTCGGGGACAGACG
XNR_1177_1	GCGCCGCATCGCTGCCAACT
XNR_1177_2	CTGCGGCACGCAGCAGTGAC
XNR_1177_3	GGCTGAATGCCCCGTGTCCC
XNR_1177_4	CAGTCGGGGTTCCTGAACTG
XNR_1177_5	GGCCAGCGTGCTCAGACCTC
XNR_1188_1	CAGCAGGTCGTTGTCGGGTG
XNR_1188_2	CCCGGGGCCCCGTGACTGCG
XNR_1188_3	CAGCAGTGTGGTTTTGCCGC
XNR_1188_4	GAGGGGGTAAGGCTGTGGAC
XNR_1188_5	TGCGGACGTTTGCGTGCCAG
XNR_1193_1	CGCGCGAACACGTACGCCGC
XNR_1193_2	CACAGCACCTGCCCGATGTC
XNR_1193_3	GCCGAAGAAGACCACGGGGA
XNR_1193_4	CAGCGGCACCAGAATCCAGC
XNR_1193_5	GCGTCGAATCCCCTGGTGAA
XNR_1194_1	CTGCTTCGACTGCGCTTCGT
XNR_1194_2	CACGGCGAACAGACCGGCAC
XNR_1194_3	CTGGCGGCGTTGCGTGCGAT
XNR_1194_4	ACCAGGAGGTTCTTGTACTT
XNR_1194_5	GAACTCGATCTGACGGAAGC
XNR_1212_1	GCGCTCCTGGTGCTGTGCTT
XNR_1212_2	GAATCCGCAGGGTTGTCCCC
XNR_1212_3	AGGGTTGTCCCCTGGTCCGG
XNR_1212_4	CCAGCTTGTTGACCAGAATT
XNR_1212_5	CCGTCGCCGGGGTACAGGTA
XNR_1224_1	GGCACTGATCAGTACGAATG
XNR_1224_2	CGACATCATGAGCATGTTGA
XNR_1224_3	CGTCATCAACATGACGAGCG
XNR_1224_4	CCCAGGCGCTGAACTTCACG
XNR_1224_5	GTCCTCCTGCCAGACCCAGT
XNR_1228_1	GACCTCGTAGCGGTGCCTGA
XNR_1228_2	GCCTCCCTCGCTCCTGAGCG
XNR_1228_3	GCGGTGCCTGATGGCTTCGA
XNR_1228_4	GAAGAGCACAAAAACGTGGG
XNR_1228_5	CGATCCGCATGCAGTTGATA
XNR_1284_1	CAGCACCTCGTAGGAGTCCG
XNR_1284_2	CCGGGCGCGCGCTTCGTCCC
XNR_1284_3	CGGGAAACCCACCCCCATCT
XNR_1284_4	TGGGCCCAGGGGATCCACTG
XNR_1284_5	CTCGGTCAGGTATGCCGCCA
XNR_1300_1	GGCGGTGTTCATGAGCTGGG
XNR_1300_2	TGGGCGGTCGGGTTGCCGCT
XNR_1300_3	GAACCACTCGACCATGTTGC
XNR_1300_4	GAGCGGGGCGTCCGTTTTCG
XNR_1300_5	TAGCCGGCCACACCGTAGGT
XNR_1333_1	GCGGTGGTGCATGCACCAGC
XNR_1333_2	GGGGAAGCCCCGTTCGATGA
XNR_1333_3	CATGCACCAGCGGGCGAGTG
XNR_1333_4	GGTGAGGCCCTGTTTCAGTC
XNR_1333_5	CACGCGGTCCGATGTACGCG
XNR_1350_1	GATGTCGAAGTTCTTCCGGA
XNR_1350_2	CGGCCGGGGTGAAGAATTGC
XNR_1350_3	CGAAGACGAAGATCCCCATC
XNR_1350_4	GGTGGTGAAGTATCCGAGGT
XNR_1350_5	CTCTGGATGCGTTCGACGTG
XNR_1354_1	CCGGTTGATACGTGCCACCT
XNR_1354_2	CTCTCCGAGAATCGCCGAGG
XNR_1354_3	AGATGAAGAGCAGAACCGAC
XNR_1354_4	CCCGCACTCTCGGGTCGATC
XNR_1354_5	CTTGCGCAGGCCCTTGGACT
XNR_1355_1	CGTGATCGCCCGAGTGACTC
XNR_1355_2	TTCCGTGGTGTCTCGCTCAC
XNR_1355_3	GTCCTTGCCCTTCCCTTCCG
XNR_1355_4	TTCCACTTCGTGATCTTGTA
XNR_1355_5	AGAAGATGTTGAAGACATCA
XNR_1364_1	AGCTGGAGTATGCCGGCAAG
XNR_1364_2	CGCCCGGTACATCCATCTCT
XNR_1364_3	GGGCCGGTAGTGCTTCCCGG
XNR_1364_4	GGTCGTGGTGTTGAACCACG
XNR_1364_5	GGGTGGGGTTCTCGAAAGGA
XNR_1369_1	GGTCGAGAAGATCGCGTAGA
XNR_1369_2	CCGGGGTCTCCAGTCGCTCT
XNR_1369_3	CAGTCGCTCTCGGCACGGGT
XNR_1369_4	TCGAACCAGGTCATGAGGTA
XNR_1369_5	CGGCGCGATCTCCGACACGT
XNR_1386_1	ACTCCGCTGACTTCGATGAT
XNR_1386_2	TACTCCGCTGACTTCGATGA
XNR_1386_3	GAAGATCTCTCCTTCCTCGA
XNR_1386_4	GGAGCTCACTCTCCTGGAGC
XNR_1386_5	CGGCTTCTCCAGTCAGGTCG
XNR_1387_1	GGGGCGGTCTCGGGGTGCGA
XNR_1387_2	GCCGACGGCTCGGGTCTGTC
XNR_1387_3	GCCCGTACGGGACGGACGTA
XNR_1387_4	TTGACCACCAGGAAGGTCAG
XNR_1387_5	GGCCGTCCACGATCCACTTG
XNR_1400_1	TGGTCTGCCCGGTCGTGTGG
XNR_1400_2	GAGGAGCGCCCAGTGCTCGC
XNR_1400_3	GGTGTCGAGGATGGTCTGCC
XNR_1400_4	CAGCTCCTTGATCTGGAGTT
XNR_1400_5	GTGGTCGGTGGTGAGGACTT
XNR_1404_1	ATAATGCGTTCTGTCCCGCT
XNR_1404_2	ATGCGTTCTGTCCCGCTTGG
XNR_1404_3	TTGACGAAGCCGGTCCCGAG
XNR_1404_4	CAGGTGGTGGACTTCTGGAG
XNR_1404_5	ACGATCGTGCAGAAGATGAT
XNR_1442_1	CGTGAACGTCAGATTGTTGA
XNR_1442_2	CCGACGGTCTGTCCAGCCCG
XNR_1442_3	AGGAACCCCGTCACGATGCC
XNR_1442_4	CCGCAGCGGATCGTGCAACT
XNR_1442_5	AGCGCATCGTCACGTAACTG
XNR_1444_1	ATCGTGACATGGCCGCTGGT
XNR_1444_2	TCGCGCCGTAGCGCTTCGTC
XNR_1444_3	GCCGTAGCGCTTCGTCAGGC
XNR_1444_4	GGTGTCGCTCTTGCTCAGGT
XNR_1444_5	GCCGATCACGATCAGGTGTT
XNR_1460_1	GGTCAGACGTGCCACGACCA
XNR_1460_2	GATTCCAGCACACCCAGCAG
XNR_1460_3	CCTCGCCGGACCAGACGCTG
XNR_1460_4	ACGCTCGACATCGATCTCAC
XNR_1460_5	CACCGCCCGCAGACGGACGT
XNR_1463_1	GGGCACGGAGAGGACCTCAC
XNR_1463_2	CTCGCGCTCCTCGAGGTTGA
XNR_1463_3	CGAGGGAAGACCCTCCACCT
XNR_1463_4	GTGATGGAGATGACGTTGGT
XNR_1463_5	GGCCTCCATCTCACGGAACT
XNR_1467_1	GGAAACCGCAATCCTTGAAG
XNR_1467_2	ACCGGGCCGACGCTGAAGAT
XNR_1467_3	AACCGCAATCCTTGAAGAGG
XNR_1467_4	CGCTCGGCACACACAGGTTG
XNR_1467_5	ATGTTCGACACGAACTCGAT
XNR_1512_1	CCCCGCCATGACCACCGGAT
XNR_1512_2	GATAGGCGTTGATGATCCAC
XNR_1512_3	ACATCCGCCGGTGTCCCACC
XNR_1512_4	GATCGCCAGGCTTCCCCAGA
XNR_1512_5	ACCAGGTCCCAGTGCTTGCC
XNR_1515_1	CCTCCGGTGCCCCCACGGGG
XNR_1515_2	CAGACGGACCTGGAGCCAGC
XNR_1515_3	CGGGGCAGCGGCGCGTCAGA
XNR_1515_4	TCCGTCCAGGACACAGTCCT
XNR_1515_5	GCGCAGGGCACGGGACTTGA
XNR_1520_1	GTCCATCAGGAACGTCCCGT
XNR_1520_2	CAGCCGCTCCGAGCGCCCGT
XNR_1520_3	GCCCGTCGGAGGTGTCCATC
XNR_1520_4	ACGCAATGTTCTTTCGAAAA
XNR_1520_5	CAACGGGGATCTCTTCGGTA
XNR_1539_1	GTACTTCTTCGGCAGCTTGT
XNR_1539_2	CCGGGGGCGACGCGTGATGC
XNR_1539_3	CTCCTTCTCCCCGCCCTTGT
XNR_1539_4	CCTGCCAGGTCTTGATCCCC
XNR_1539_5	CGACGATCTTCTTGCCACAG
XNR_1560_1	GGTGACCAGGATCAGCGGTG
XNR_1560_2	CCGGCGGTGACCAGGATCAG
XNR_1560_3	GATGTACGACACGAGCAGAC
XNR_1560_4	GGCGACGAAGACCTCCCGTT
XNR_1560_5	CGAGAGGGTGTTCTTGAGCA
XNR_1572_1	GGTGGGGTCCCTTTGTCGAG
XNR_1572_2	AGCGCGCCCTTCTTCCGTCT
XNR_1572_3	GTCGGCGGCCTGAGTCTCGG
XNR_1572_4	GCCGGGAGGATCAGGAGATA
XNR_1572_5	ATGATGACCGACTTGACGAG
XNR_1573_1	TGGACGTTCACCTTGACATT
XNR_1573_2	AGACGGTCAGGTTTTCCTTG
XNR_1573_3	CGACCATCAGCCAGACGGTC
XNR_1573_4	TCCAGCTGCTTGGTGTTGTT
XNR_1573_5	ACATCGCCGCGTACCAGTAA
XNR_1590_1	TGAACCCGTGCGACAGCTTG
XNR_1590_2	GTGCGACAGCTTGAGGCAGA
XNR_1590_3	AACGCGGCGAAGGCGATCGT
XNR_1590_4	GCCGCAGATGACGAGAGTGA
XNR_1590_5	GCCGAGGAAGATCATGCCGT
XNR_1643_1	TGCGCGATCGAGGGGAGGAT
XNR_1643_2	GCGCCGTGGGTGAGGGAATC
XNR_1643_3	GCCGTGGCCCAGACGGCCAT
XNR_1643_4	GGTCGAGCAGAGTCGTCTTC
XNR_1643_5	AAGACGGCGCCGGACTTGTA
XNR_1645_1	CCGGCGAATTCCTCCTCGGT
XNR_1645_2	CTTGCGCAGCGAGGGCCGGA
XNR_1645_3	GGAACGGGTGGTGTCGTAGG
XNR_1645_4	CGGAAGTACTTCTGGATGTC
XNR_1645_5	CCGAACTTCCACTCCACTTC
XNR_1649_1	ATGCCGGTGACGCGGGTGAT
XNR_1649_2	GGGGTCGAAGACGGCGACAC
XNR_1649_3	CGGCCGACCTGGTCGCCGTT
XNR_1649_4	ATCGCGCTGACCAGCGTGTA
XNR_1649_5	CACCGTGCCCAGGTACTTGC
XNR_1653_1	CGGCGAGCACGACGATCGTC
XNR_1653_2	AACTCGAAGTCCTTGAACTC
XNR_1653_3	ATGACCTTGGGGAGCTTGTC
XNR_1653_4	GCCACGGGAGCGCTCTTCTC
XNR_1653_5	TGCTTGCGGATGAAGGTCTT
XNR_1680_1	ACCCCGAGGGCCTGAAGGAC
XNR_1680_2	GGCGCCGGGCGTCGCTGCTT
XNR_1680_3	CCGGGCGTCGCTGCTTCGGG
XNR_1680_4	GGGCCAGTGCCACCATCTGC
XNR_1680_5	GCGGCCTCGCGGTTCATCCG
XNR_1681_1	GCGTTCTTCAGGTCGAGCTT
XNR_1681_2	CGCGTCGCCCTTCGAGGTGT
XNR_1681_3	GGTCTCCGACTTCGAGCAGC
XNR_1681_4	GGCGCCGCCGAGGGACTTCT
XNR_1681_5	GCGCGGGTTGGACTCGATGA
XNR_1694_1	TCGCCGCAGAGTCCGGCGAC
XNR_1694_2	CTGCCGGTCGCCGCAGAGTC
XNR_1694_3	CGCCCATCACGTTGACCATC
XNR_1694_4	GAAGGCCGAGCCCATGAGTT
XNR_1694_5	CGTCAGGTACTGCTGCCACA
XNR_1695_1	CCAGGAGGAACTCACGATCC
XNR_1695_2	TCTTGGGGTTGTACCGCTTG
XNR_1695_3	GACGGCGACAGCGGTCCACC
XNR_1695_4	ACCTTGATCTCGTTGTAGAC
XNR_1695_5	GAGGCGTCGGTGTAGTAGAG
XNR_1699_1	CTCCGGCCAGCGCTCTCACG
XNR_1699_2	AAGGTTGACCCGATGAAGAC
XNR_1699_3	CTCTCCGGCCAGCGCTCTCA
XNR_1699_4	GGCTCGAGTCCGACGTTGGG
XNR_1699_5	GACGAACTGCGCCGTGTAAC
XNR_1700_1	GCCGAGGCTCTCGTTGGTGT
XNR_1700_2	CGCGACCCACTTGGCGCTCT
XNR_1700_3	GTCGTCGTTGCCACCGCAGG
XNR_1700_4	CCGAGCTTGTACTCGAAGTA
XNR_1700_5	TCCACGCATCGATGTAGGAC
XNR_1703_1	TGCCGGAACGTTTCCTTCCT
XNR_1703_2	AACGCCGTCTTGCGCCGTCG
XNR_1703_3	GGCCGGGAGTGCGAGGACTC
XNR_1703_4	TCGGTGAAGTAGCCCGAGCT
XNR_1703_5	CCCCGGCGACCGCCCAGATA
XNR_1731_1	CTCTCGTCGATGTACCCGAA
XNR_1731_2	GATCACCTTGGCGAGTTCCG
XNR_1731_3	CGTATGCCTCGTCGTCTACT
XNR_1731_4	TTCCTTGTTGATGTACATGC
XNR_1731_5	TTCTCCTTGCCCCCGACCTT
XNR_1753_1	GGGTCCTGGCCTTCTGGCCA
XNR_1753_2	GGCGGTGAACAGGACGATGG
XNR_1753_3	GGAGCCGGGTCCTGGCCTTC
XNR_1753_4	GGCGAGCGGGACAAAACCGA
XNR_1753_5	GGTGCGCCGGTAGTTGTAGA
XNR_1762_1	TTCCGGCTCATGACGCGATG
XNR_1762_2	GGCGACGACGGTCCAGCCAT
XNR_1762_3	CAGCCGCGTTCCTCGTGCAG
XNR_1762_4	ACCGAGGGGGACCAGAGCAG
XNR_1762_5	CCGGCGAGCAGCCAGAACGC
XNR_1769_1	CGCCGCCCTTCCTGGGCCGT
XNR_1769_2	GTTGGTGAAGATTCCGGCGA
XNR_1769_3	GACGGTGTTGGTGAAGATTC
XNR_1769_4	GGACTGCCCGATCCACACGA
XNR_1769_5	AGGCCGGGGAAGACGTTGAG
XNR_1771_1	GGCGACGAGCAGCAGTATCC
XNR_1771_2	CCAGAGCCGGGTGAATCCTT
XNR_1771_3	CCAGCCGACTTCGAGCAGAC
XNR_1771_4	CATGCCGAGGATGGCGGCAC
XNR_1771_5	GCAGACGAAGAAGATGCGGG
XNR_1775_1	GGATGCCGTTTGACCGCCTC
XNR_1775_2	GCCGAGGGAGGCGGCTTTCA
XNR_1775_3	GCTGCCGCGCGGCACGGAAG
XNR_1775_4	TCCCGGACGGGAAGAAGACA
XNR_1775_5	GCCGCCATCGCGTAGTAGGC
XNR_1780_1	GACGATCTTCTCAGCCTTGC
XNR_1780_2	GCGGCTTCGTCGACCTTGGA
XNR_1780_3	CTTGGACGGGTCGTGGACCT
XNR_1780_4	CTACATCAGGTCCTCGATGT
XNR_1780_5	GGCGGCGATGGGGTCGGCGT
XNR_1781_1	CTGTTCCACCACCGCTTGCG
XNR_1781_2	ACGCCCACGCAGAAGAGCAG
XNR_1781_3	AGCAGCGGCAGCCCGATGTT
XNR_1781_4	CTGCCGAACTGGAACCAGAT
XNR_1781_5	TGAGCCAGGGTTTGGTCGCC
XNR_1788_1	GGCGATCATCTGGATCTGGC
XNR_1788_2	GACGGTGTCGACCTGAGTCG
XNR_1788_3	CGATGGCGATCATCTGGATC
XNR_1788_4	GAACCAGTACGTCATGTACT
XNR_1788_5	AGGAGGGCCGACACCCATTG
XNR_1789_1	CCTCGTCCACCCCCAGTTCG
XNR_1789_2	GGTCCAGCCGGGGCGCGTCA
XNR_1789_3	CGGGGCGCGTCAGGGGGACG
XNR_1789_4	GCGAGCCACCTCGGGAACTC
XNR_1789_5	AGCGCGTCGCACAGTTCCCG
XNR_1802_1	TGACTCCGTTCGACTGAAGG
XNR_1802_2	GCCTCCAGCACCCCAATCCG
XNR_1802_3	CGCGCGCCACCCCCAGCCTC
XNR_1802_4	TGCCATCAAAACCCACAACC
XNR_1802_5	GGATGACTCCGTTCGACTGA
XNR_1807_1	GTGCGGACCTTGTGTTCCGA
XNR_1807_2	GCGCCGGACTCTGAGGGAGA
XNR_1807_3	GGCGTGGCGCCGGACTCTGA
XNR_1807_4	CCGTGCAGATGCACGCGGTA
XNR_1807_5	CGTTCTGCGCTTCGTAGGCA
XNR_1815_1	GAGCGTCTGAGAAGTCTCCG
XNR_1815_2	GCCGAGCTTGTTGGACAGCT
XNR_1815_3	CGAGCAGCTTGAGGACCCTG
XNR_1815_4	GACGAGGGCGTGTTGTTCGA
XNR_1815_5	GGGGCCGACTCGCTCGGGTA
XNR_1831_1	CCGCCCCGGTGTGCTCGTGA
XNR_1831_2	ACGGCGCCGTTGCGGCGGGA
XNR_1831_3	TCCGGTTCCTCCGGTTCCGA
XNR_1831_4	GGCGTCGGGGACCTTGTGTT
XNR_1831_5	GGCGCCGTAGCAGAGCAGGC
XNR_1840_1	CGGTCGACCACCTTGGCCTT
XNR_1840_2	GAGCCAGACCCTGAGGTCCC
XNR_1840_3	GAGGAGGTGTCGGAGGTCTG
XNR_1840_4	TGCACGAAGGGCTTGACGAA
XNR_1840_5	ACGATCTCCTGGAACATCGT
XNR_1856_1	AGCAGGGCCAGGTAGCCGGA
XNR_1856_2	CGCGCTGACCGAGAACATCC
XNR_1856_3	TGGCCGGTGGCCGCGAGGAG
XNR_1856_4	CGCGGTGATCATGACCGGGG
XNR_1856_5	CAGCGCGTACGAGTCCCGTG
XNR_1860_1	CAGGGAGACATCCCTGAGTG
XNR_1860_2	CCTTGGAGACATTGTCGAAT
XNR_1860_3	GGGGCGGTTCTGCTTGGGGT
XNR_1860_4	GCGCAGGATCAGCCTGAGGA
XNR_1860_5	GTTCTGCTTGGGGTAGGCCT
XNR_1868_1	GACTCCAGGAAGCCGATGAT
XNR_1868_2	CCGTCTGGCCCTTCAGGTTC
XNR_1868_3	TTGCGGAACGCGTCCTTCTC
XNR_1868_4	CGCCTTCCACTCACCCTTGC
XNR_1868_5	GCCTTGAAGTACACGCCGTA
XNR_1885_1	ACCCCGAGGTAGTCGCTACT
XNR_1885_2	CCGGTTGAGCAGGATGTAAC
XNR_1885_3	AGGTAGTCGCTACTGGGCTG
XNR_1885_4	CACACCCCGAAGTGGTGCGA
XNR_1885_5	GGCCCCCACGATCACCCCGA
XNR_1909_1	GAGTGCCGCGACGATCGCTT
XNR_1909_2	GGCCAGCGAGTGGACGCTCT
XNR_1909_3	GAGCAGCAGTCCCTGGTTGC
XNR_1909_4	GTCCGGCGAAGGGGTCATAG
XNR_1909_5	TACCAGTGCTCGAGTTCGTG
XNR_1916_1	CGGCGAGGTGGGCCTTCATG
XNR_1916_2	GACCAGGGCGGAGAGTGGCA
XNR_1916_3	AGTGGCAGGGAGTCCGCGAC
XNR_1916_4	GCGCGGTAGATCTCGGGGCG
XNR_1916_5	GCAGGCCGAGGCTCCACGGG
XNR_1964_1	AGCGCTCCCACATCTCTGTG
XNR_1964_2	GGCCATGTAGAGCGACGTGA
XNR_1964_3	AGAAGGTCTTCTGCGATCCG
XNR_1964_4	CACCGGCGAAAGCATCAGCT
XNR_1964_5	CGCGAAGAACCAGAGGTACG
XNR_1972_1	CCGATGGCCCGTTTGAGGGA
XNR_1972_2	ACCACGAAGCCGATCGCGAA
XNR_1972_3	GGGCGGGTTGCCGGGGGCTC
XNR_1972_4	GGCCATCATCATGTTGATCA
XNR_1972_5	ACGCCGATGAAGATGGCACG
XNR_1975_1	GACGAAGAACGGTGCGATGA
XNR_1975_2	TCGGCGCTTCACACCGGGGT
XNR_1975_3	GCGCGCCCTTGACGTCCAGT
XNR_1975_4	ATCCACGACGTGTAGATGAG
XNR_1975_5	GAGCGTCTGGTACTGGTTGT
XNR_1976_1	GCAGCCGACGAGCAACCCGA
XNR_1976_2	GCGGCGACGACTCTTGTACG
XNR_1976_3	ACGCGGCTTCCTGCGGGTTC
XNR_1976_4	GGCGACCTCAGGGGATTCCA
XNR_1976_5	CCAGTCGCCCTCCCACAACT
XNR_1992_1	GATGACGTAGTAGCCCACGT
XNR_1992_2	CATCGAGAAGGCGAGCACAC
XNR_1992_3	ACGTAGTAGCCCACGTCGGT
XNR_1992_4	GCTCTGCCCCACGACATAGC
XNR_1992_5	CGTGCCCCAGCCAGTACAGA
XNR_1993_1	ACCCGGACGTGGCCGGAGGA
XNR_1993_2	CGTCGTCTTCCCCGCGCCGT
XNR_1993_3	CGTGGCCGGAGGAGGGCTGC
XNR_1993_4	GCGTGCCGTCCGGTGTCAGG
XNR_1993_5	CCCGGCGTAGGGCCGGTAGT
XNR_1996_1	CGGTGGACCTGGAGGCCAGA
XNR_1996_2	GCCGTACACCTTGCTGAGTT
XNR_1996_3	CGCCACGCAGTGCATCAGCG
XNR_1996_4	GCGCCGGACGGTGCTTCAGC
XNR_1996_5	CCCGGCGATGTCCATCGGGA
XNR_2038_1	GGTGCGGACAGTGGGCGTTA
XNR_2038_2	GGAGGCGGGGTGCGGACAGT
XNR_2038_3	ACAGTGGGCGTTACGGTTCC
XNR_2038_4	CTTGCCGTACCCGGGATCGG
XNR_2038_5	TTGACCAGCTTGCCGTACCC
XNR_2039_1	CGCCATGGAGAGCATGAGGG
XNR_2039_2	GGTCGGGCGTGCCGGATGCG
XNR_2039_3	TGGCCGGGCGGAGTGGCCCC
XNR_2039_4	AGGACGGACTGGGCGTACGT
XNR_2039_5	GAGGAAGATCCACCGCCAGT
XNR_2079_1	GATCGTGTAATCGAGCCCGT
XNR_2079_2	CGCGCCGTACTGCACACCGT
XNR_2079_3	GAAGTCGAGGCTGGTCTTGA
XNR_2079_4	ACCTTCGACCCGTAGTAGAA
XNR_2079_5	ACCATCGGGATGAGGATCTT
XNR_2087_1	TCTGGCCGCGCTGCTTTGTT
XNR_2087_2	CCAACGCTGTAGCTAGCTCG
XNR_2087_3	CCGGGGGACAGGGGGTTCTC
XNR_2087_4	CGCGACGTTGTACGGGAGGT
XNR_2087_5	ACGAGCGTGCGCTCGATGGT
XNR_2100_1	GGAGGTCTCGGATGTGCTCA
XNR_2100_2	GCTCATGGTGCGCACGGTAG
XNR_2100_3	CGCACGGTAGCGGTAGGTGT
XNR_2100_4	GAAGATCAGGGACTTGACGA
XNR_2100_5	GGCCGGCGCCATCGGGAAGA
XNR_2104_1	TCCGATCGAATACAGGAAAG
XNR_2104_2	CGAACCGTCCGATCGAATAC
XNR_2104_3	CTCCGTGCCGGGTATGGAGA
XNR_2104_4	CGGCCAGACCCATCTTGGTC
XNR_2104_5	CGAGCAGCACCATGACGGGA
XNR_2132_1	GGCCGCGTAACCGATGACCT
XNR_2132_2	CCGCGTCGCTGAAGGAGAGA
XNR_2132_3	CCGAGATAGACGAGCAGGCT
XNR_2132_4	GGCGTCGTTGAAACCCGATT
XNR_2132_5	GATCGGGTACAGGCCAGAGG
XNR_2133_1	GCAGCAGCTGTCCGTATCCG
XNR_2133_2	AGCAGGAACGTCCAGGCTTT
XNR_2133_3	GCCGGCCACACCGTAGGAGC
XNR_2133_4	GCCAGGTGAACGACTCCGTA
XNR_2133_5	GCTGTCGATCAGCGTGTAGC
XNR_2137_1	GTTGACGATCTTGGTGAACG
XNR_2137_2	GACGACCGAGTTGACGATCT
XNR_2137_3	GGCAGGAGCTGTAGCGGTTC
XNR_2137_4	GTCTCCTGGTTGTACTTGCA
XNR_2137_5	AGGACGTTGCCCCACATGAT
XNR_2146_1	GAGCGCGATGTTCACGATGG
XNR_2146_2	CGCCTTCCAGCGGCGTGGGT
XNR_2146_3	CGAGCGCCTTCCAGCGGCGT
XNR_2146_4	AGGTGCGCTTGCGTCCCCAC
XNR_2146_5	GCCCGCGCTCATCGGCAGGA
XNR_2169_1	CCGAGAAGAAGGCGTGTTCA
XNR_2169_2	GCACCTTCTCGGTGGCTATG
XNR_2169_3	CGTCACCCGGTGCACCTTCT
XNR_2169_4	ATCACCTCGGCGATGAGATA
XNR_2169_5	CGATCGGCGTCATGTGGAAC
XNR_2220_1	GACGGTGGTCATCACGATCC
XNR_2220_2	GGCGAGGGTGTCGCCCACCC
XNR_2220_3	GCACCAGACCGTCACCGCTC
XNR_2220_4	GCAGCCCGCCTATGTAGACC
XNR_2220_5	GGCGCCGAACTCCACCCAGA
XNR_2245_1	CAGCCGAACTCCTCGTTCAG
XNR_2245_2	GCCGACGATCGTCAGGAAGG
XNR_2245_3	GACGATCGTCAGGAAGGTGG
XNR_2245_4	GACCGGCATCCCGTGATCGT
XNR_2245_5	CCGACGGGAGTCGAACCGAT
XNR_2259_1	CGGCCGCCTCGTCACGTGCG
XNR_2259_2	AGGCCGATGAACTTGCCCGC
XNR_2259_3	CTCCAGGTCGATCCCCGCCA
XNR_2259_4	GGATGGTTTGCGCGGAGACC
XNR_2259_5	GACCAGCTTGTGCTGGGAGC
XNR_2280_1	GACGGCCATCATGACGAGGG
XNR_2280_2	GGCCGCCTCCGGTGTGCTGA
XNR_2280_3	CGCCTCCGGTGTGCTGACGG
XNR_2280_4	CGGCTCCAGGCTCATCATGA
XNR_2280_5	GCGACGAGTTCCAGGGTGTA
XNR_2293_1	TGGGGGCCGGTTGCGTGGGC
XNR_2293_2	GAGCGCGTACCGCTTGACCA
XNR_2293_3	GTACCGCTTGACCATGGAGC
XNR_2293_4	GGCCGAACATCTCGAGGTTC
XNR_2293_5	GTCGGAGGGAGTGGTCGGGT
XNR_2312_1	GAGCTGAACATGGACTGCTT
XNR_2312_2	GATCTTCAACGAGCTGAACA
XNR_2312_3	AACATGGACTGCTTGGGGGC
XNR_2312_4	GCACGAACCGTATGTGCTTG
XNR_2312_5	GCCACCGTCGAAGATTTTGT
XNR_2315_1	GTACGCCATCGCAAAGAACG
XNR_2315_2	GCGCACCTCGCGAGAGAGCG
XNR_2315_3	GGACGGCGGGTTCGGCTGCT
XNR_2315_4	CAGCAGCATGACGACGAAAC
XNR_2315_5	TTGGCGCTGCCGAGGATGAT
XNR_2317_1	GCCGAGGACAGTCCGGGCTC
XNR_2317_2	GTTCCCGGAGTCCGAACCCC
XNR_2317_3	ACCTCGGCCGAGGACAGTCC
XNR_2317_4	ATCACGCGTTTCACGAAGTG
XNR_2317_5	GAAGTCCTGGAGCCACGGAA
XNR_2322_1	CCTGCGCGTGCGTCACCTTG
XNR_2322_2	CGCCCCCGTGCCTCGTCCGT
XNR_2322_3	TCACGGGAGTCCGCAGCGCG
XNR_2322_4	TTGACCAGCGAGAACCCTTG
XNR_2322_5	TCGGCGGCAGTCGGAACGAG
XNR_2330_1	GCACAGCAGGACCCAGGACC
XNR_2330_2	GGGCCGCGGGTCCCCTGCCC
XNR_2330_3	CAGGACCCAGGACCCGGCGT
XNR_2330_4	TCCCGCCACAGAACGGAGTG
XNR_2330_5	AGGTCGGTACGCATGTCGGT
XNR_2336_1	CAGGGCCTCCACGACCGTTC
XNR_2336_2	GCCCGTGGCCCCCTGGAACA
XNR_2336_3	CCGTTCCGGGCGCCACCGTA
XNR_2336_4	CCGGGTCCGCGATCGGATTA
XNR_2336_5	CTCGTCCAGGGCACTGGAAC
XNR_2372_1	TTCAGCCTGTCGCCGCTGAA
XNR_2372_2	GAACGCCTTCTCGCGCGGCT
XNR_2372_3	AAGGGGAACGCCTTCTCGCG
XNR_2372_4	CGACCGGGTTGTCGTGGGTA
XNR_2372_5	GGGGTCGCCGTTGCGCAGGA
XNR_2375_1	CCCCGACAGCATGAACTCAC
XNR_2375_2	CATGAACTCACTGGTGCCGA
XNR_2375_3	ACATCCATGTCGCGTGCGAT
XNR_2375_4	CGCCCGCGACGTTGAACATG
XNR_2375_5	GACGCCGAAGAGGTGCGCGT
XNR_2383_1	CGGCGCCAACGTCCTGACCT
XNR_2383_2	GAAACTTTCCTTCACGTTGC
XNR_2383_3	CCCCGCGGGGTCCCCCGCCA
XNR_2383_4	ACCCCGGATACCCGAGCAGC
XNR_2383_5	GCGTTGGTCACCGCCAGGTG
XNR_2401_1	TTGGCCGAGTCGCCGTACTC
XNR_2401_2	GGCGCTGTCCGAGCCGCAGC
XNR_2401_3	CGCGAGGACGACCGCGAGCG
XNR_2401_4	CGGGTGCCCCTTCTCGAAAC
XNR_2401_5	CAGCAGCCAGTTGAGCGTCT
XNR_2425_1	GGCGCGCAGACCGGATATGC
XNR_2425_2	CGGAGGCGAGTCCGGACAGC
XNR_2425_3	GGCGAAGCGCAGGTCGCGTA
XNR_2425_4	TGCGTCGCGCAAGATGTATC
XNR_2425_5	CCCGACGCTCACACCCAGAT
XNR_2457_1	GAGCGTGGAGAGGATGTTGA
XNR_2457_2	CCGCCGCCTCGGCGCGACGT
XNR_2457_3	TGTCGCCGTACGCCTTGCGC
XNR_2457_4	GCTCCAGCAACTCCTGTGTA
XNR_2457_5	GCGGGCCTTCAGTTCGTCGG
XNR_2471_1	ACCGCCCCTTGGCGAATCGC
XNR_2471_2	CAGCGTGATGAGCACGATCA
XNR_2471_3	CATCAGCGCGAACCGCCCCT
XNR_2471_4	CAGAGCGGTGAGGGGGTCTA
XNR_2471_5	GGCGCCGAGTGCGATCAGGA
XNR_2509_1	CGAGCGGGCGTGATCGATGA
XNR_2509_2	CAGGTGATGAAGAGGACCTG
XNR_2509_3	GACCTGCGGGGACTGGCCCT
XNR_2509_4	CGACGGCTCCGCAGTGCGAG
XNR_2509_5	TCCAGGCGGCGTTCGACGCA
XNR_2528_1	TGCCCGGTTGATGAGTTGCG
XNR_2528_2	GTGACGTAGAACGCGAGCAG
XNR_2528_3	GATGATCGCGTCTTCGTGAG
XNR_2528_4	GATCGTGAGCACCAGGAATT
XNR_2528_5	GCCGGCCAGCACCCCTGACT
XNR_2552_1	CGCCTTGTCGAACGTAACCG
XNR_2552_2	ACCGCGGGCTTCTCCGAGCC
XNR_2552_3	CGCGAGCATCCGCAGCGAGG
XNR_2552_4	GGCTTGTCGTACATGTTGCG
XNR_2552_5	GATCTCGCTCTTGTTGACGC
XNR_2555_1	CAGCACCTTCAGGGCGCGTG
XNR_2555_2	CTCCGGAGAGCATGAACGAC
XNR_2555_3	GGCGACGAAGTAGCCGGTGC
XNR_2555_4	GAGGGACTTCGCGAGCCGTT
XNR_2555_5	CTGCTGCGTCCGGTCCTGTC
XNR_2564_1	GTAGACCGTGTCGAGCATCA
XNR_2564_2	GGCCCGCGCACCCGGAACGT
XNR_2564_3	CCGGACGCCCGCTTCCACTC
XNR_2564_4	GACGAGCAGCGTGCACCGTT
XNR_2564_5	GCGACCCACTGCGGGTTGGG
XNR_2571_1	CGCCAGCATCGCGATGACAC
XNR_2571_2	CAGCACCGGGGTGCTGTGCA
XNR_2571_3	GGTGCTGTGCAGGGAGGAGC
XNR_2571_4	GGGCAGGAAGAACGGATGGT
XNR_2571_5	CGCCTCGATCTCCATCCGTC
XNR_2574_1	GGCGATCTTCGAGAAGCCTT
XNR_2574_2	CATGCCGCGCTTGAGGACCA
XNR_2574_3	CGACGACCACGACGACCGAC
XNR_2574_4	GGTCAGGCTGTCGCCCAGGA
XNR_2574_5	GGCGGCGGCCCAGATGCCGT
XNR_2613_1	GACGTGCTGATTCATCGTCA
XNR_2613_2	GGTGGTCTTCACCCCGCAGT
XNR_2613_3	CCGCAGTTGGTGACGGTGTA
XNR_2613_4	CTGCTCGGCTATGAGCTTCT
XNR_2613_5	AACCGCTCGTTCTTGATGGC
XNR_2623_1	GCCACGATCAGCAGATGCCA
XNR_2623_2	TCAGCAGATGCCAGGGCTTC
XNR_2623_3	GAACAGCACGATGACCACGA
XNR_2623_4	CGGGACCGGGCGCTCGGTCT
XNR_2623_5	CTCGCTCTTGAGGATGCGCA
XNR_2626_1	GGCGGACGACAGGAGCCCGA
XNR_2626_2	GCCGGACGGGTCCTGGAACC
XNR_2626_3	CCAGACGATGTGCAGCCGCG
XNR_2626_4	CGGCCAGCTTCAGCTTGGTC
XNR_2626_5	CCCGACCATCGACTGGACGA
XNR_2633_1	AGGACGCGCAGCCACTGCGC
XNR_2633_2	GAAGACGGGATGGTCGCGGA
XNR_2633_3	GGCGGCCAGCCCGAACCGCA
XNR_2633_4	GGAACCGAGTCGGATACCCA
XNR_2633_5	CACGACCGCGAGCGCCAAAC
XNR_2646_1	CACCAGGATGGAGAGTAGTT
XNR_2646_2	GCGCGCCCATGTTCACGGAG
XNR_2646_3	GAACAGGTCACCGGGGAATC
XNR_2646_4	CAGCGCGACGAACAACAGCG
XNR_2646_5	GTGACGGTGAACATCACCCA
XNR_2719_1	CGCCGTGTCGTGGGGGTTGA
XNR_2719_2	TGCGGCTCCTGCTCCCGGGA
XNR_2719_3	AGAGATCGGCACCGCTGATG
XNR_2719_4	GCCGAGCAGTGACTGCACGC
XNR_2719_5	CGGCGACATTGGCCGAACTG
XNR_2721_1	GCCGGTGTTGGCCCAGATCA
XNR_2721_2	GCGCAGCGGTGGGCGCGAGA
XNR_2721_3	GGAGGCGTTCGCGCAGCGGT
XNR_2721_4	CGCCGAGAGCGAGGAAGTTC
XNR_2721_5	CCTCGTTCTCCCAGAGCTTG
XNR_2733_1	GGCGGCGACCGTCGTCTTAC
XNR_2733_2	CTGCGCTCCTCGTAGGGCAG
XNR_2733_3	GGCGAGGGCGAGCGCGAGTG
XNR_2733_4	GCCTGCGCCTGATGGTGTAT
XNR_2733_5	CGCCGAGCTTGTAGAACATC
XNR_2741_1	GTGCAACAGCGAACTCTTGC
XNR_2741_2	GCCTTCGAAGCTCACCGAAC
XNR_2741_3	GGCGGCCGGCGCCAGCACTC
XNR_2741_4	CGTCGCACATCACGTAACGC
XNR_2741_5	CACCCCGGCCGAGGCTGATA
XNR_2805_1	CCTGCGCCACGTAGACGTAG
XNR_2805_2	CCACGTAGACGTAGAGGAAC
XNR_2805_3	CAGCGCCGCCATCGCGAACG
XNR_2805_4	AGCACGAACGTCACGATGTA
XNR_2805_5	GTGCCCGAGACCGGCGTAAC
XNR_2849_1	GATCAGTCACATCGATCACG
XNR_2849_2	CACATCGATCACGTGGTCTT
XNR_2849_3	CGAGCCCTTCGAGCACTTCG
XNR_2849_4	GCGGGCACCGCTGGTGCATC
XNR_2849_5	CCTGGAGCATGACGCCGATC
XNR_2861_1	GCGCGGGTCGCGCGTCATGG
XNR_2861_2	ACGCGGGTCCACACCTGGGC
XNR_2861_3	GTCCACACCTGGGCAGGCAG
XNR_2861_4	ACGACGGCCACGATCGAGAA
XNR_2861_5	ACGATCGAGAAAGGCACGGC
XNR_2889_1	GTCTCCGATGATCTTGGGCA
XNR_2889_2	CATGATCTGCCGGTGCGACA
XNR_2889_3	GCCCCGCACACCTTCCGGCG
XNR_2889_4	CATCCAGTCGTACTTGTCAC
XNR_2889_5	CTCGACCAGGATGAAGATCA
XNR_2893_1	CTGGGGGTGCCCCTGAGCCT
XNR_2893_2	CCCAGGATCAGCCAGCGCTG
XNR_2893_3	TGCCCCTGAGCCTCGGTCGT
XNR_2893_4	GTGCGCAGACCCGCCTCCAA
XNR_2893_5	CGTAGCCGAGCACGAATTGC
XNR_2927_1	GTACCGCTTGCTCAGGCTTT
XNR_2927_2	CGGCACCGTTGGACCCCACG
XNR_2927_3	CGGTCAAGCGCGGTCACCTT
XNR_2927_4	CCGGTGGAGTAGCCGCCCAT
XNR_2927_5	GCCTCCCGCCGTGGGTCGGA
XNR_2936_1	TCAGGGGGACGAAAAGGAAG
XNR_2936_2	GCCGAACTGCCATCGCGACA
XNR_2936_3	TGCCATCGCGACAGGGTTTC
XNR_2936_4	GATCGACACCATCCATATGC
XNR_2936_5	CCCCAGGAGCTGGCTATCAG
XNR_2974_1	CGGCGATGGTGCTTGGCCTG
XNR_2974_2	CTTGGCCTGCGGAGCTGCCT
XNR_2974_3	CTGTCCGCCATCACGAAGAG
XNR_2974_4	GAAGGCGAGCAGACTCCACA
XNR_2974_5	CGACCTCGTACGGAGTCCCA
XNR_2986_1	GCGGCGGAGGTCTGCTTCTC
XNR_2986_2	AACGGGCCGATCAGGGAGTA
XNR_2986_3	GCACACGCAGGAGCATTCGC
XNR_2986_4	CGCCCCGTAGCAGAACCGCA
XNR_2986_5	GCCATGTAGAAGAGCCAGTC
XNR_2990_1	TGGCCACGGTCACCGTTGTA
XNR_2990_2	CTGAGGTCGTGCGCGCGGTA
XNR_2990_3	GCGTGCTGGAGGTAGGGGTC
XNR_2990_4	ACGATCACCGTGTTGTAGAA
XNR_2990_5	GTGAGGATGTAGATCATCGT
XNR_3004_1	CACGGGTACGCATACGCAGG
XNR_3004_2	CAGGCGGAAACCGTGGGTCT
XNR_3004_3	TTGGCGCGACGACGGTTGTT
XNR_3004_4	GGACGCGAGAATCGCGCGGC
XNR_3004_5	ACGACGGTTGTTCGGCTGGA
XNR_3057_1	ACCTCGCGCGCCACCTCCCT
XNR_3057_2	CGCCCCCCGACCCGCAACCC
XNR_3057_3	CCCACCCCCCGCGAGCACGA
XNR_3057_4	CGGCCAGGTGGTCCAGTGTC
XNR_3057_5	CGCCGCGTATCCCACCAGGA
XNR_3071_1	GGTGCTGAAGGCATGCACAC
XNR_3071_2	GACTTTGGTCACATGTGCGA
XNR_3071_3	CGCGTAGCTGCGGTCCAGGA
XNR_3071_4	GCGGGAGACCCCCACAGCCT
XNR_3071_5	CTCGGCGAGTTCACGCTGCT
XNR_3086_1	CGGATTCTCAACGGTCACTG
XNR_3086_2	ATCTGGTCCATCATGATGAA
XNR_3086_3	CCCTCCCCCTCGAAACCGCT
XNR_3086_4	GAGGCGTGGATCATGGTGAT
XNR_3086_5	CGGGTCCTTCATCTTGTCCT
XNR_3096_1	GGCGAGCGGTATCAGCACGG
XNR_3096_2	CCCCGCCTGCTCGAACACGT
XNR_3096_3	GCGGCGGTGGCGACCGCCAG
XNR_3096_4	CGCGGCCAGTTCCTGCGACC
XNR_3096_5	GGAGGAGAGCCACTTCACGA
XNR_3097_1	TCACCTGCGGCGTCGTCAGG
XNR_3097_2	CGGAGCGCCTGGGTCACCTG
XNR_3097_3	CGTCGTCAGGTGGTGGAGCA
XNR_3097_4	CCGGGCGGAGTTGCCTCACC
XNR_3097_5	ATCGGGGGCTTCTCCAGGGT
XNR_3113_1	GGGGGTGGGGACAGGGGTTG
XNR_3113_2	GCGACCGCGACGAGCACCGT
XNR_3113_3	GGCGAGCAGCCAGATCACCC
XNR_3113_4	GAGGGCCAGCAGCCCCCATC
XNR_3113_5	GCCAGCCCTTCCGCGAACAG
XNR_3136_1	CTCGGTCGTCCCTATCCCGA
XNR_3136_2	GCCCCGAGCCCCGTCAGCAA
XNR_3136_3	GACAGCGCGAGCAGGGCCAA
XNR_3136_4	AGCAGCAACAACTTCTTGTG
XNR_3136_5	CTTCAGCTCGTGCCGGATAC
XNR_3144_1	TACTCGGCGACGTTGTACGC
XNR_3144_2	CGAGCCGCTGGGCGAACCAC
XNR_3144_3	GGGCGGTCGGACGGGACAGA
XNR_3144_4	CGGGACCGTGCAAAGGGAGT
XNR_3144_5	GCCATCTCCTCGATGGATTC
XNR_3151_1	GGAGGGCCGTGGAGCGCGTA
XNR_3151_2	GGCGATGGCGGTCGCGCCTT
XNR_3151_3	CGGCGTCCGGCCGCTTGTCC
XNR_3151_4	GAGCGCCAGTTTGACCGGGG
XNR_3151_5	GTCCGCCCACAGGAGCAGCA
XNR_3153_1	GACGATCACCGTGAACCGTC
XNR_3153_2	GGGATCTTCACGCTCAGCCC
XNR_3153_3	AGCAGCACCGCTCCCGAGGT
XNR_3153_4	GGCAGGCCATGTTCAGTTCG
XNR_3153_5	CTCGTCGAGGAGGAGGATGT
XNR_3156_1	GGCAGCCTTGCCCGAGAAAG
XNR_3156_2	CCAGCGTGGCCGTCTTCCGA
XNR_3156_3	GGCCGTCTTCCGACGGCGCG
XNR_3156_4	TTGAGCTTCTCCGAGAAGAG
XNR_3156_5	TCGTACATGCCCTTGGCCCA
XNR_3162_1	GCGGAAGGCGCACTCCTCCA
XNR_3162_2	GGCGGAGGGGCCGCTGACTC
XNR_3162_3	CAGGCCGCAGATCCGGCCGG
XNR_3162_4	AGGAGCAGTTGCTCCATCGA
XNR_3162_5	GCCGGTGGTGGATTCGACGA
XNR_3178_1	GTAGTCGTACCACTCCACGG
XNR_3178_2	GCCGGCGACACGTCGGCGGT
XNR_3178_3	GGCACGGGCTGAGCGGAGGC
XNR_3178_4	GCGCCGGTGTAGCGCATCTG
XNR_3178_5	CATCTGCGGCGTGAAGAGTT
XNR_3196_1	AGACGCCGTGGGATATCCGC
XNR_3196_2	CGCGGAGGGGAAGTCCATGT
XNR_3196_3	TCCATGTCGGAGATGGTGAA
XNR_3196_4	TTGCGGAACCCGTCGTAGGT
XNR_3196_5	GTGGATCTCATCGCTGATGA
XNR_3215_1	AGGCGATCATCGAGAGGAGC
XNR_3215_2	CAGGGTCGGGCAGCAGCGTT
XNR_3215_3	TCCCCGAGCGCCTTGAAGAC
XNR_3215_4	TTCAGGTGGTGCGAGATGGT
XNR_3215_5	CAGCAGCCGGTAGTAGACCC
XNR_3243_1	CGTGACAATGTTGTCCGCAG
XNR_3243_2	CTCCGCGATCTCGGCCCGAG
XNR_3243_3	TCAGCTGGTGGAAGATCGCG
XNR_3243_4	CCTCGATCCAGTACTCCGTG
XNR_3243_5	TTCTGCATGGTGCGGAGGTT
XNR_3247_1	TGCTCCCGGTGGCGTGTGTA
XNR_3247_2	CTGGGGCGGCGTCCCGCCTT
XNR_3247_3	GTGCCGGAGCCCTGGTCGTG
XNR_3247_4	CTGACGATGATCGTGAAGCT
XNR_3247_5	GCGGCCTCCTCGTGCATCTT
XNR_3262_1	TGCCGCCACGGGTCGGAAGT
XNR_3262_2	CCACCGGTTGAGTGCCGCCA
XNR_3262_3	CGGACCGTCTGCATGACGGT
XNR_3262_4	CTCGGGGAAGAGGGGTTCGT
XNR_3262_5	GCCGAGGAGACCCAGACCGG
XNR_3297_1	ACGTGGCGACTCCGCTACGT
XNR_3297_2	CTCCGCTACGTCGGTCGATC
XNR_3297_3	GCGGTCGGCAACTTGTCCCC
XNR_3297_4	CGGATACGTCGAGTCCAGTA
XNR_3297_5	TAGGCCTTGAGCACGGTGTT
XNR_3315_1	CCAGCGCTCGGACGACTTGG
XNR_3315_2	GCCGTCGGCTATCCAGCGCT
XNR_3315_3	CCAGGATCTTCGTCATGTTC
XNR_3315_4	CCGATCGAAATGCCGTCGTA
XNR_3315_5	CGACTTCACCGACGAGACTT
XNR_3351_1	GGTCGCCGTAGGACTTGCTG
XNR_3351_2	CAGGTCGACGGAGCGGAGTA
XNR_3351_3	GCTGAGGCCCTGGACCTCTA
XNR_3351_4	GGCCTGGCGCACGTGGAAGG
XNR_3351_5	GCCGCGGGTGGGGAAGGAGA
XNR_3384_1	CACAGCCACCAGAACTCGCG
XNR_3384_2	CGTCAGGTACAGCGCCATGA
XNR_3384_3	GCTCGCGGAAGGAGCGCCGA
XNR_3384_4	CGCCCAGTAGTTCAGCGAGA
XNR_3384_5	GCGGACGACCAGGCTCGTCT
XNR_3396_1	CCTCCCCGCATGAACAGGCA
XNR_3396_2	CGGGGCCGGGGAGGCTGCTA
XNR_3396_3	CGGCGGTCTGGGAACCGCGA
XNR_3396_4	AGCCCGATCTTGCTGGTCAG
XNR_3396_5	GCTGCCGTCGAGTACGCAGG
XNR_3399_1	CCACAGCAACTGCACCGAGG
XNR_3399_2	CCGCAGTTCGGCCGTCAGAG
XNR_3399_3	CACCGAGGTGGGCCGCAGTT
XNR_3399_4	CGTCGGCCAGTTGGAGCCAC
XNR_3399_5	GCCGAGGAGCCTTGCCAGCG
XNR_3408_1	GCCCTCCCTCTCGCACAGGT
XNR_3408_2	CAGGACCACGGAGACCGCTT
XNR_3408_3	GACGGCGATGACCGTTCCGG
XNR_3408_4	AGATTGGTCAGGTTGGACAC
XNR_3408_5	GAGCCCGTGTAGGTGAGGTT
XNR_3413_1	CCCCGACAGGAACGCCCAGG
XNR_3413_2	CCGCCAGCTGCGCTGGAAGG
XNR_3413_3	CCGCCGGGGAGAAGAGCCAG
XNR_3413_4	GAGTACGTACGGGAGAAGTC
XNR_3413_5	AGCCGGGGTGTCTCCCAGGC
XNR_3424_1	GGTGATCTGCGACTCGTTCT
XNR_3424_2	GACTGCGGAACCCCCTGGGG
XNR_3424_3	CCTCGTCCGACTGCGGCTTG
XNR_3424_4	CTGGAGGGCGATCCCTATCG
XNR_3424_5	CCGCACCATCGGTATGCCCT
XNR_3437_1	GAGCGTGACGAGTTCCCCCG
XNR_3437_2	GGTGGTCTTGCCGCACCCCG
XNR_3437_3	GAAGGTGAGGTCGTCCACCG
XNR_3437_4	TGGCGCGTTTCCAGCCGAGC
XNR_3437_5	CCGACGAAGTCCGCGACGTA
XNR_3438_1	CTCCCCGCAGACCCAGTCGT
XNR_3438_2	CGCGAAGGCGCGCCTGCGGT
XNR_3438_3	CCAGGTCCTGGCCGCGCGTA
XNR_3438_4	AGGGAGAACATGGCGAGCGA
XNR_3438_5	CAGCGAGTAGAGCACCAGCC
XNR_3440_1	CGCTCCCTTCTCCAGTTCCT
XNR_3440_2	GTAGACCTCGCGGTTCTGCA
XNR_3440_3	CTCGCCGAGCACCTTGGCCT
XNR_3440_4	CTTCTGCAGGTTGAAGAATT
XNR_3440_5	GTGAGCGTCGCGGCGTATTC
XNR_3442_1	GGATGAGCCAGCGCTGTGGA
XNR_3442_2	CAGCGCTGTGGATGGCCCGT
XNR_3442_3	CGGTGCGGTACCGGCGTCAG
XNR_3442_4	GCCGTCCTTGCTCTTCGACT
XNR_3442_5	CAGGCCGGAGGCGAAACCCT
XNR_3453_1	CGGAGACCTGTATGCCGCTG
XNR_3453_2	AGCCGCTGAACGTCACGGTG
XNR_3453_3	GCTGGCGCGGCCCCTTGACC
XNR_3453_4	TCCAGCCGGATGTGCAGTCC
XNR_3453_5	CCGGCCCCTCCCCAGGTGCT
XNR_3510_1	GGTGACCCGGCCGGTTTCCA
XNR_3510_2	GGCGAGGGCGCGCATGAGGG
XNR_3510_3	GGCCGGTTTCCACGGTGAAG
XNR_3510_4	CGTAGCCGATGCAATGGCGC
XNR_3510_5	GTGGAGGAAGGCTTCTTCGA
XNR_3518_1	CCCCTGCCGCATACGCGTGT
XNR_3518_2	GGACGAGAAAGCTGAACGCC
XNR_3518_3	GGGCGTCGGATATCCCGTAC
XNR_3518_4	GTAGTTGAAAACGTTGAGCC
XNR_3518_5	ATCACCATGTACACGTTGTA
XNR_3546_1	ACCGAGAAACTGATGACCTC
XNR_3546_2	GAGGCGAACAGCCCCACGGC
XNR_3546_3	ACCTCGGTCCACAACCGCCG
XNR_3546_4	ATCAGCGGATAGACCGCCCA
XNR_3546_5	GGTCGGCAGTGAGGTGGGCA
XNR_3558_1	GGTGAGGACACGGCGAGAGC
XNR_3558_2	CACGGCGAGAGCGGGGGGCA
XNR_3558_3	GCCCGCGATGTAGTTGGCGC
XNR_3558_4	GTCGAGGGTCTCGCCACTGA
XNR_3558_5	CGGTCGATGACGACCGTGGA
XNR_3572_1	CTCGGAGGCAGGGTTCTGCG
XNR_3572_2	AGAAGGGGATCTTCGGTATG
XNR_3572_3	CTGCCCGGCCCCTCTGGCCT
XNR_3572_4	CTGGCCGGCCACGTTGGTAA
XNR_3572_5	GCGCCCTTGAAGAACTGGAC
XNR_3575_1	GGTCTTCCGTAGCGCTAAGG
XNR_3575_2	AGCGGGACGGCGTCGCGCCA
XNR_3575_3	GAGCAGGACGCGGATGGTGG
XNR_3575_4	GGTTGCCCTTGGAGTACGTA
XNR_3575_5	TCGGGCCGCTCCTTCCGTAG
XNR_3578_1	TTGACGGCGTGCTCCAGCCC
XNR_3578_2	AAGAGCAGAGCCCCCAGCAC
XNR_3578_3	CCGCAGCGACCGGAACAGCT
XNR_3578_4	ATGAACAGGTAGAGGAACCC
XNR_3578_5	ACCAGGAAGGCGACGTAGAA
XNR_3637_1	AACGACTGGAGCATGCCCCA
XNR_3637_2	GCCGAACATCGAGAGGTCCT
XNR_3637_3	TCCTCGGCCGCCAGCAGGAT
XNR_3637_4	GAGCAGCAGTTGCAGCTTGA
XNR_3637_5	CCACGGTCACTCACAGTGTC
XNR_3653_1	TCGTCTGCTGGGTTGCTGCT
XNR_3653_2	TGGTCGGTTCGTCGTCTGCT
XNR_3653_3	ACGGCCGGGGGCCGCTTGGT
XNR_3653_4	GCGAGGAAGAGCACGATGTA
XNR_3653_5	ACCGCCGTTGACACCGAAGT
XNR_3668_1	GGCGGGGGAGGTGGGCGCGT
XNR_3668_2	AGACGTCTTTCAGGGCGAGC
XNR_3668_3	GGCGAGCTGGGCGGAACGGG
XNR_3668_4	CTGGGCGGACAGCTTGTTCT
XNR_3668_5	GGCGCGGAAGCGGAGGGGTT
XNR_3669_1	CACCAGGCCCCACATGCTGT
XNR_3669_2	CATCAGCAGCGGCCAGAAGA
XNR_3669_3	GCGGCCAGAAGAGGGGCACC
XNR_3669_4	GCGAGTGCGAGGGAGATCCA
XNR_3669_5	TGTTGACGGACCAGATGTAC
XNR_3677_1	GGAACGCGTAGACGTAGTAG
XNR_3677_2	TCGTAGGTGAGCAGCTTCTC
XNR_3677_3	TTCTCCGGCGTGGGGACCAC
XNR_3677_4	CGACGGCGAAGATCACGTAC
XNR_3677_5	GAAGAGGAAGATCGAGTCGA
XNR_3796_1	GGTGAGGTCTATGCGGGAGG
XNR_3796_2	TATGCGGGAGGAGGGCTGTT
XNR_3796_3	CCTCCGACCGCAGCAGTCCG
XNR_3796_4	TCACGGGGTCTCTCCGTCCT
XNR_3796_5	GTCGGGGGCTTCGGGGGCTT
XNR_3806_1	CCCGAGTGTCGCGAATTTCT
XNR_3806_2	GAAGTGGTGTCGATCTGGTC
XNR_3806_3	GTTCTTCGACAGGCGTGAAG
XNR_3806_4	GGGTCGTACAGATGGAGCCC
XNR_3806_5	GGAGCTGTTCGACTTGATCT
XNR_3832_1	CGGGCCGTGCGGACTGTCCG
XNR_3832_2	TCGAAGTTCTTCAGCACCCA
XNR_3832_3	CGGGCGGTTCGGCGGACGTC
XNR_3832_4	CTGGCCGAGCCATTCGCTGT
XNR_3832_5	TGATGAAGTACATCATGATG
XNR_3848_1	CGCGGTGTACCCCGCGACGC
XNR_3848_2	CGCCAGGAAGCACCAGGCGG
XNR_3848_3	CCGACCCTGCCCGCGTACCG
XNR_3848_4	TTGTCCGCAAACATCCGAAG
XNR_3848_5	CGGGTTGTGCCGACTCTCAG
XNR_3882_1	GGAGGCGATCACCGATCCTG
XNR_3882_2	ATGACGACGTAGTCGTACGT
XNR_3882_3	CGCCGAGCAGGCCCATCCAG
XNR_3882_4	ATCGCCGAGTTCTCGGGTAT
XNR_3882_5	GCCGCGGATCTTCAACTCAG
XNR_3891_1	CTCGGCCCCCATGGCCCACA
XNR_3891_2	GACGGCCAACGCCGTACTCG
XNR_3891_3	CCGTGGCGGTTCTGGCGACG
XNR_3891_4	CCGCCCGCCGAGTACAGGAA
XNR_3891_5	GTCACCTTCACCTTGAGGTG
XNR_3953_1	TCGGTCCACAGGTAGGCCAT
XNR_3953_2	CAGGTGAGGAAGATGTCCCC
XNR_3953_3	GCCCGGCACGCTCGGTCCAC
XNR_3953_4	GGTAGAGGAAGCAGACGCTC
XNR_3953_5	CAGTTCCTCCTCCGCACTCT
XNR_3957_1	GGCGAGGTAGGTCGGTAGAT
XNR_3957_2	AGAGGACGTAGAGCGAGTTC
XNR_3957_3	GCGAGCCCGGCGAGGTAGGT
XNR_3957_4	GTCCACGAACTGCACGAAGA
XNR_3957_5	GGCGCCCGCGTACTTGATGA
XNR_3975_1	TGGAGGGTGGTGGCTGGGTA
XNR_3975_2	GGAACCGCTTGGTGATTCCG
XNR_3975_3	CGCGCTCCTGGCTGACTGGA
XNR_3975_4	CACCCCCAGTCCGTACGCGT
XNR_3975_5	CGCCTCGCGCATGCCCATGA
XNR_3985_1	TCGGGGACACAGACGGAACA
XNR_3985_2	GTCACCGGGGGGGAGGACTT
XNR_3985_3	GGCACCATCCGCGTGTCGGC
XNR_3985_4	GCTCAGCGGCAGCACGCACA
XNR_3985_5	AGCCGATGTAGTACGCCGAC
XNR_4033_1	GCTTGGTGACACCGCTGAGT
XNR_4033_2	CTTGCCGCGCCGGTAGTGCT
XNR_4033_3	TCCGCCGAGCATCTGGAGGA
XNR_4033_4	TGGGGATGAGGTTGAAGCTC
XNR_4033_5	CGGCGCGTACCCGGGTGAGG
XNR_4042_1	GACGAGACCTTCCGCGTAGA
XNR_4042_2	GAGGGTGGTGAGGCAGCGGA
XNR_4042_3	GCTCTCGACCACGTCGATCC
XNR_4042_4	GTCGACCTCTTTCATGGCCT
XNR_4042_5	GGCCGCACTGCGCTCTCCGT
XNR_4077_1	GGCGGGGTGGTACGTGCTCG
XNR_4077_2	GACGACCCAGGCGAGACCCG
XNR_4077_3	CCGAGGTCGTCGCTGATGCT
XNR_4077_4	CGACCTGTTGCACGGAGCTG
XNR_4077_5	AGGAACGACAGGGGCACGAG
XNR_4089_1	TACTTCCAGCTCGATTTGCG
XNR_4089_2	GTAGACGGCGAAGTACCAGG
XNR_4089_3	GAACTTGCTGCCCGCGATGA
XNR_4089_4	GCGGCCCACACCTTCAGGCC
XNR_4089_5	TCGAGGAAGAGCAGCGCCAT
XNR_4093_1	GGGCAGCACCAGTTCAGGAC
XNR_4093_2	TTCGGCGGACTGGAGGATGG
XNR_4093_3	GGCGAGCCGGTCGGTCTCCA
XNR_4093_4	ATGGGCGGGGATTCCTTGAT
XNR_4093_5	AGGACCGCGAACTGGCTTCC
XNR_4108_1	GCCAGGGCCAGGAGGGCTAG
XNR_4108_2	CTCGGTGGTACCGATCCCGA
XNR_4108_3	CAGGCCCATGATCACGAACT
XNR_4108_4	CCGAGCGAGAGGTAGAGCAT
XNR_4108_5	GGCGGCGACCTTGTGGTGCG
XNR_4118_1	GGCGGGTGGGAGGGACGTTC
XNR_4118_2	TCCGGCGGGGCCTTGACGAG
XNR_4118_3	CTCACCGATCCGTGTCAGCT
XNR_4118_4	TGATCTGATCCTCGGTCACG
XNR_4118_5	TGACCTTCATCAGGACCCAG
XNR_4124_1	GCCGAGCAGGGTGTGACCGA
XNR_4124_2	TAGACCTGGCCGTAGTGCAG
XNR_4124_3	GTGGCCGAACTTGTCGTCGA
XNR_4124_4	GATGGCGTACCGCTTCCGTT
XNR_4124_5	TACAGGGTCGACTGGAGGTA
XNR_4144_1	CAGCCCGTCCCGTTCTGTCC
XNR_4144_2	CATCTGGGCGTAGCTGTACG
XNR_4144_3	CCATGGCGACCGTGGCGCAG
XNR_4144_4	AAGGCCGAGCCCTGCTTCTC
XNR_4144_5	CGTCGAACCCGAGGTACGAC
XNR_4168_1	TGTAGATCACGATGGTGATC
XNR_4168_2	CACGTCCAGGTCGAAGGACT
XNR_4168_3	GAGGTAGCAGACCGTGTACG
XNR_4168_4	AGGTTGATCCGGAGCAGCAT
XNR_4168_5	GAGAGGGTCAGCTTCAGCCC
XNR_4173_1	CCACCGCCTTGCGGGCCGTA
XNR_4173_2	CCGCGAGCAGGCTGGTCCCC
XNR_4173_3	CGTACGGCTTCTCGTACGCA
XNR_4173_4	CCGCCCCAGTTGCTGGGCTT
XNR_4173_5	CTGGGCGACGTCCCACTTGT
XNR_4218_1	GAGGTCGTCTGGTTCCGCTG
XNR_4218_2	GGCGATGCCGAGGTTGGCTC
XNR_4218_3	GGCCTCGGAGAGCATGGCGC
XNR_4218_4	GTTGCCCAGTCTCTCGCCGA
XNR_4218_5	GCCGTCGAAGACCGGGGAAC
XNR_4223_1	GCGCATCCCCCACCAGCCCA
XNR_4223_2	ATGGTGCCGGAGTAGAGGAA
XNR_4223_3	CAGGAAGTCGCTCTTGGAGC
XNR_4223_4	GATGCCGTAGTGCCACATCA
XNR_4223_5	GACGACGAACTGCACCATGT
XNR_4227_1	AGCGAGAGGATCACGTCCTT
XNR_4227_2	ATGACGACCTTGGTGATCAG
XNR_4227_3	CAGGGCCATGACGCCCATCC
XNR_4227_4	GGCGAACCCCGTGGACTCGA
XNR_4227_5	CGCGCAGCAGTTGCTGGATG
XNR_4232_1	GGTGGCGTAGTTGACGGTGG
XNR_4232_2	CGGATGCTGCCGGCCGTTCG
XNR_4232_3	GTAGGCGACCTTCGCCTTCT
XNR_4232_4	GCCGTCCTTTGGAGCCTCCG
XNR_4232_5	CATCGGGTTCAGCAGTCCCG
XNR_4243_1	GGAGCCCGCCGGAACGAGCA
XNR_4243_2	GAAGCCGTGGGCGAGCATCA
XNR_4243_3	GGCGGCCAGGACACCCGCCG
XNR_4243_4	AGCTTCTTGAAGACTCCGTT
XNR_4243_5	AGGTCCCACCAGGTGATGAG
XNR_4247_1	CCCCGCGCAACGTGCCCGCA
XNR_4247_2	CGTGCCCGCACGGGCTCGCA
XNR_4247_3	GTCAGCAGCCCCGCCATCAA
XNR_4247_4	CACTACGCCCTTTCCACCTT
XNR_4247_5	CTGCTGCTGGGGGCAACCGT
XNR_4268_1	CACGGCGAAAACGGGTAGCA
XNR_4268_2	CTCAGCCAAGAGAAACCGTC
XNR_4268_3	AGTCTGGATCAGGCGTGTGT
XNR_4268_4	GTCCAGCTTCCGCATCTTGT
XNR_4268_5	ACGGCCCACAGCGTCTTCTT
XNR_4273_1	CAGCCGCAGGAGCACGAACC
XNR_4273_2	GGCCGCCTCGCCCACCGAGC
XNR_4273_3	GGCGGTGAGGGTGGCCAGCA
XNR_4273_4	GTCGTGCTGGGACCGTTCCC
XNR_4273_5	GCGGCGGCTGAGCTGCCACC
XNR_4283_1	ATCGGCCAACGACCGGTACA
XNR_4283_2	CGACCGCTCCGCCACCTGAA
XNR_4283_3	GCCGCAGCGTCGGCACTGAG
XNR_4283_4	GGAGGCCGCCGTGTTGGCAT
XNR_4283_5	ACCGGTACTCCGCCAGTCTG
XNR_4289_1	TGCGGTTCATCCGGTCTATG
XNR_4289_2	CTGGGCCTCTTCGAGCGTGA
XNR_4289_3	TGAGGTTGGTGATCGTCTTG
XNR_4289_4	CGGCGCCAGGTTGATCTTGA
XNR_4289_5	GCGCGGCCGTGCCCACGATG
XNR_4312_1	CGGCGTGTCCCCAGGAGTGA
XNR_4312_2	CTGCTTCAGCCCGTTCGACA
XNR_4312_3	CGACAGGGCGGAACCGGTGT
XNR_4312_4	CAGGCCGATGATGAACCCCT
XNR_4312_5	CTCGCCGAAGTTCTTCACGG
XNR_4313_1	GATGACGCTGTTTCAGTCCG
XNR_4313_2	AGGTACGAGACCACGATCCC
XNR_4313_3	GCTGGTGGCCCCGGGATCGC
XNR_4313_4	TACGGAGGGCACCCATCCGT
XNR_4313_5	CACCCACGCCCACTGCGGTA
XNR_4314_1	CCGCGCCCTCGGAACGGTGG
XNR_4314_2	CGCCGCCAGCCCGGTGAGAG
XNR_4314_3	CGGCGAGGACCTGTCCCGGG
XNR_4314_4	CCGAGGACGTAGCCGAAGGA
XNR_4314_5	GGCGAGGTAGGGGACCCCGA
XNR_4315_1	TGTTCCACCTTCGCAAGTGG
XNR_4315_2	CAGATGGCGGTTCTTGAGTC
XNR_4315_3	TGGCGATCATCGACAGATGG
XNR_4315_4	GACGATCTCGCTTCCCATGA
XNR_4315_5	GATCCGCCAGATCACGCTGT
XNR_4320_1	AGGATGAACAGCGGAATGGT
XNR_4320_2	GAATGGTCGGCAACCCGATA
XNR_4320_3	GAGCACGACTCCGGGGGTGT
XNR_4320_4	CGCCAGCCAATTACTCTGCT
XNR_4320_5	CAGCGCCAGATAGATCCCGC
XNR_4341_1	ACAGCCGACGGAAACGATCC
XNR_4341_2	CCCCACCAGATGACAGCCGA
XNR_4341_3	CAGCACCCGCGACAACACCT
XNR_4341_4	AACGGCTCGGCCCACTTGAG
XNR_4341_5	CCCGAGGGGTTCGAGCCAGC
XNR_4346_1	CTTGAACTTCTCACGGTGGA
XNR_4346_2	CGAGCGGCTTGAACTTCTCA
XNR_4346_3	GCCGTGGCCTCCGTTACCCG
XNR_4346_4	GCGGTGACCACACCGAGGTT
XNR_4346_5	CGCCTCGTCGTTGTTGAAGT
XNR_4397_1	TCGAGCCGTCCGACCAGGGT
XNR_4397_2	GCGGTGAACAGGGCGACGAG
XNR_4397_3	CTGCCGAGGACTCCGGCCTG
XNR_4397_4	CGCGGGCAGTATCAGGTAGA
XNR_4397_5	GGCGGGGTAGAGGGTGTTCC
XNR_4403_1	ATCACCGACAGTTCCGAGAG
XNR_4403_2	GCGCTCGTCGACCTCGGTTC
XNR_4403_3	GCATCCTCGCCAGCGCGTAG
XNR_4403_4	GGGAAGGACATGACGTCGGT
XNR_4403_5	CTCCTCGTCCATGGAGTGCT
XNR_4417_1	GCGGACGGCGGTCGACTTGC
XNR_4417_2	GACGTAGCCCACGCGCGACC
XNR_4417_3	GACCACCTCGCCGCGGTGCA
XNR_4417_4	CGGATCGGATCGGCGTTCTC
XNR_4417_5	CAGTCCCGTCCGGATCGGAT
XNR_4418_1	CTATGCGGATCGAACGATTC
XNR_4418_2	CTCCAGCGGGTAGAACGAGG
XNR_4418_3	CGGAGGCGGTGAGGGCTATG
XNR_4418_4	GGTGGTCACCTTCTCCTGTG
XNR_4418_5	GTCGTCGCCCTGGGACTTGT
XNR_4443_1	GCTGTCCGCCACTTCCGACC
XNR_4443_2	CACTTCCGACCAGGATGATG
XNR_4443_3	GAGCCGGTACCGTCCGGCCA
XNR_4443_4	AGGTGGGGCTGTTGCCAGGT
XNR_4443_5	GTTCGGCAGGGTGGCGTAAC
XNR_4460_1	TCCTTGATCTGCGGATACCG
XNR_4460_2	TCTGCGGATACCGCGGCAGG
XNR_4460_3	CCGAGGGCCTCCTTGATCTG
XNR_4460_4	CGGCCAGTACCCAGGCCGTA
XNR_4460_5	GCCGACCGTGCCGGAGAATC
XNR_4473_1	GTTGAGCGACGGAAGGTACA
XNR_4473_2	ACGGACGCAGATACGTCCGC
XNR_4473_3	TCACCAGCGCGATGGGTTTC
XNR_4473_4	TCGTCGAAGAGGTAGATCTC
XNR_4473_5	CGGCACCATCATGAACATGA
XNR_4481_1	TCCCGCGATTACGCAGAAGA
XNR_4481_2	CAGCACGTACTCACCCAGGT
XNR_4481_3	ATGAGGATGAGCGACGTCAT
XNR_4481_4	CCGGTGATGAGGGCCATGTG
XNR_4481_5	GCGTTGAACCAGAAGAGCTT
XNR_4499_1	TTCGAGGTCTCACTGTGCAC
XNR_4499_2	TCGGCGAGGAGCCGTTTTCG
XNR_4499_3	GGTACGCAGGGGCGTCAGGT
XNR_4499_4	GGAGCCGCCACATCGCGTAG
XNR_4499_5	GAGGCCGAGCCAGAGGTTCC
XNR_4530_1	CCGAGCCGTCCGGGCTCTTG
XNR_4530_2	ACCAGGACCTGAGTGAGGTT
XNR_4530_3	TGGAGCGGGCATCCCAGCCG
XNR_4530_4	TCGGCCTCATGGATCGAGAC
XNR_4530_5	AGTCTAGAGCGATGCCCCTG
XNR_4552_1	GCCGGGCGGTGACTGCCCGT
XNR_4552_2	GGTCGCTGACGATGGTCGGC
XNR_4552_3	TGGCGACGATGGTCTGGTCG
XNR_4552_4	GCCGTCGGAGCCGCAGAGTT
XNR_4552_5	CCAGCGCCAGCTGAGGTGCT
XNR_4562_1	TGAGCGCCAGGGCGCTGCGA
XNR_4562_2	CTGTCGCCGTACAGGCCCGA
XNR_4562_3	CCCGAGGGCAGCTTGCCGGA
XNR_4562_4	CGTCGGCGCACTTCAGGCTG
XNR_4562_5	GGGGCCGGTGGCGTTCAACC
XNR_4569_1	GAAGAGGTGGGCGGAACCTT
XNR_4569_2	ACCGGCAGATCCTTGATGAC
XNR_4569_3	ACGCCGGTACCCAGCAGCAC
XNR_4569_4	CAGCTGGTACAGCCCCCAGC
XNR_4569_5	GGGGCCCGTAGCGGGTGGAC
XNR_4573_1	CCGCGGCACGCGCGGAATCG
XNR_4573_2	GCGCGGAATCGGGGAGAGGG
XNR_4573_3	AGTAGGCGTTGACCACCCAC
XNR_4573_4	GGCGGCGACGGTCGAGAGAA
XNR_4573_5	CGAGGAGTTGCCAGCCTTCC
XNR_4578_1	AGCAGCGCCACCGGTCTTCC
XNR_4578_2	GCACCGCTCCCGAGTCCGGC
XNR_4578_3	GCGCCGAACCGCACCGCGAC
XNR_4578_4	GACGGTCACGCTCAGCACTC
XNR_4578_5	GGACACCTCCAGTCCGCGTA
XNR_4604_1	CGCCGGGAGGTACATGTCCA
XNR_4604_2	GGGGTGCTGCTTCCCGTGGG
XNR_4604_3	TACATGTCCATGGCCAGCGG
XNR_4604_4	CGCCCCCACTTGTCGCTCAT
XNR_4604_5	AAGAGCAGGCTGAAGGTCTG
XNR_4613_1	GAGTCCCGCCGACAGTGCAC
XNR_4613_2	CGATCCGCCGCATGCCGTGA
XNR_4613_3	CTGCCCGGAGCCACCGCCTT
XNR_4613_4	GTCGACCGACTTCAGTCCCT
XNR_4613_5	GCCGAGCAGATAGACGGAGG
XNR_4634_1	GACGACCAGCAGACCACTGA
XNR_4634_2	AGGCGCGCATGACGTGCCGG
XNR_4634_3	TCGAGCGAGCCGATGATCTG
XNR_4634_4	AGAGATCAGAAAGATGTGCC
XNR_4634_5	GTCGGCGAGCTTGCCCCAGA
XNR_4639_1	GACGACGAAGAAGGAGATGT
XNR_4639_2	AGGGTGCCGGTACGCAGTCC
XNR_4639_3	CGGCGGGGGCTGCGGTGGTA
XNR_4639_4	GCGAACCGTGCGTAGACCTC
XNR_4639_5	AGAGCAGCAGTTGCGTGTAC
XNR_4644_1	GTGCTCCTTCTCGAAGCCCT
XNR_4644_2	GCCGCCGCTCTTGCCGCCCT
XNR_4644_3	GACGGTCGAGGTGTCCCACC
XNR_4644_4	TTGGTGTACTGGGTCTGCAG
XNR_4644_5	GAGCTTGCGGTAGGAGTCAC
XNR_4716_1	TGATCGACATCAGACCTATC
XNR_4716_2	ACCATGGGCAGTTCGATGGA
XNR_4716_3	AGCAGCTGCTGTTTGAGCTG
XNR_4716_4	CCGTCGATCGATTCGAGGGA
XNR_4716_5	CGGGTGGCGAACTTCAGGAT
XNR_4719_1	CCAGCCCAGTGGCCACTGTC
XNR_4719_2	CTCGCCCCAGCCCGTACGGT
XNR_4719_3	GGCCCCGGCCAGGCACACCA
XNR_4719_4	GCGTTGCTGTACGCCAGTTC
XNR_4719_5	CACCGTCACGTCCGGACTGA
XNR_4736_1	CGCGGCCTGGCGGAGAGTCA
XNR_4736_2	GCCACGTAGGTGTCGTCCAC
XNR_4736_3	CGCCCCTCACCGGACAGGCC
XNR_4736_4	ACGGCGAGGAAGACCCACGG
XNR_4736_5	GCTGCACCAAAGCACCACCA
XNR_4751_1	GTCGATCGTGATGCTAGAGC
XNR_4751_2	GCCGGTCCACTCCGGGTAGC
XNR_4751_3	GCGGGCGAAGTCGGCGATGA
XNR_4751_4	CATGGGGATCTTGACGTCGA
XNR_4751_5	GAGCATCTGCGACTTGACCA
XNR_4780_1	GTCGGGTTCCGGTTGGCGCT
XNR_4780_2	GGCGGGGTCTCTGCCGGCGT
XNR_4780_3	TGCCGGCGTCGGGTTCCGGT
XNR_4780_4	TCGTCGGTGTTGTCGGCCTT
XNR_4780_5	CTCGGTGAGCTTCATCCGCC
XNR_4808_1	CCGCCGAGGGTCATCAGCAC
XNR_4808_2	AGCCCCAGTCGGTCCCCCAG
XNR_4808_3	CCGGGGCGGGCAGCCCCAGT
XNR_4808_4	GCGCAGGCTGTGCATCTTCT
XNR_4808_5	ACGTTCACGTTGGGCACGAA
XNR_4816_1	GGCGTGGTCGACGGAGATAC
XNR_4816_2	GGCGGCGCCCAGCAAGTATC
XNR_4816_3	GACGGAGATACGGGAGCGGG
XNR_4816_4	GGCCTTGTTGCGTGCCAGTT
XNR_4816_5	GCGGTCGGCCCACCGCTGTT
XNR_4852_1	CGCGGTGGGTGTGGTTGTCC
XNR_4852_2	GCCGCCGTTGACGTCGCGGT
XNR_4852_3	TCAGCGCGAGGTTGGAGACC
XNR_4852_4	TCGCGCCGAAAAGGCTGCCA
XNR_4852_5	CCCAGCAGGTAGGGCAGAAC
XNR_4874_1	GATCATGAATATCTCGCCGT
XNR_4874_2	AGGCCGTTGGCAAGTTGCTG
XNR_4874_3	CGCGCCGAGTAGCAGGCCGT
XNR_4874_4	CCGCCGAACATGCTCATGCC
XNR_4874_5	AGAAGGACCAGACGAGTTGC
XNR_4875_1	TGGTGATGACGAGCAAGGAA
XNR_4875_2	GGCGGACAGGGTCAGAGCCC
XNR_4875_3	GGCCGTCTTGACGGCCAGCT
XNR_4875_4	TCGTACTCGCCACTGTTGAC
XNR_4875_5	GCTGAACTTGACCGACTGCA
XNR_4891_1	CGCCGGTACGTCCCTTCGAC
XNR_4891_2	CGTCGGCGTTCCGCTCGTAC
XNR_4891_3	GCCAGGACGGTGATCGCGCT
XNR_4891_4	GGGCGAGGCGGCTGATACCC
XNR_4891_5	CACCACGGAGAAGACCATGA
XNR_4903_1	CGCGGTGCCTGCCATCAGCA
XNR_4903_2	AGGGCGGCCGTGAGGGAGAG
XNR_4903_3	ACGGGGCGGACGGAGAAGCG
XNR_4903_4	GCTGCCGGCTCATCCGCTTG
XNR_4903_5	GACGCCCGCGAGCGTGTTCT
XNR_4908_1	CGACAACAGTAAGGACCCAT
XNR_4908_2	CGATCAGGCCGACAACAGTA
XNR_4908_3	GCGCCTCCGGCAGTACGTAA
XNR_4908_4	TTCCTTGATGGACACGTCAT
XNR_4908_5	GTAGAAGACCCACGAGAAGT
XNR_4935_1	CCTGGAGAACGGGCTCCGGC
XNR_4935_2	CCGGGGGATCTCGCCCGGTG
XNR_4935_3	CAGGCCCCGCACCTGGAGAA
XNR_4935_4	GGCCTCGTCCATCGCATGGG
XNR_4935_5	CCGCTCCACCGAGAGCTGGT
XNR_4936_1	GCGCGCGACACGGTTGCGGG
XNR_4936_2	GTTGCGGGTGGACCGCTCAC
XNR_4936_3	CCAGGATGGAGCGCGCGACA
XNR_4936_4	GTGCTTGCTGATGTGTCGGT
XNR_4936_5	GAAGGCGTCGCGTCCGCAGT
XNR_4938_1	GGCACGGTGCCCCCCTGGAC
XNR_4938_2	TCCGCCACGTCGTACGAGGG
XNR_4938_3	CCCCTGGACGGGGGCGTTCT
XNR_4938_4	GCCGACCAGCGTGTTGTGCT
XNR_4938_5	GAGGACGTAGTCCACGTTGG
XNR_4950_1	GAGGACCGCGCCCAGGATCA
XNR_4950_2	GAGGCTCGCGCCGTTCACCC
XNR_4950_3	CCGCGTCGACCACGGCGTAG
XNR_4950_4	CTTCCTCCGCTTCCCCCGAA
XNR_4950_5	CGAGCCGATCAGCAGGCTCC
XNR_4975_1	CGTGAAGTCGAACACGAGAG
XNR_4975_2	CGGTCACGATCACGATCCCG
XNR_4975_3	CCATCGCGTTGGCTGTGTCG
XNR_4975_4	CGAAGATGACTTCTGTCTTC
XNR_4975_5	GGTCAGAAGATTCCACAGAA
XNR_4980_1	CTTGGCGATACGGAAGGTGG
XNR_4980_2	GCGCAGCTCGACACCGGAGG
XNR_4980_3	TGCGGTCGCCCTTGGCGATA
XNR_4980_4	GGCGAGGCACTTGGTGAGAG
XNR_4980_5	CATGTTGTAGATGTCGATCT
XNR_4997_1	CTTCGACGGGGGAGAGGCTT
XNR_4997_2	TCGGGCGCTTCGCCCTTCGA
XNR_4997_3	GGGCATGGCAGGGGGCTTGT
XNR_4997_4	GGCGTGCTGGGAGTACCACC
XNR_4997_5	CCGCCGTCGAGGGCATGGCA
XNR_5001_1	AGGACGGTGAAGAGGTAGAA
XNR_5001_2	CAGCCGGTCGAGTAGGCGTC
XNR_5001_3	GTTGCCGAAGCGCTCCAGGC
XNR_5001_4	ATGCCGAGCAGCATGAAGGT
XNR_5001_5	AGGAAGGCGCCGAAGAGTAG
XNR_5011_1	GGGCTGCTGCTCGGTGGGTG
XNR_5011_2	GGCGGGGCGGAGGTTGAGCG
XNR_5011_3	GGCGCCGAGGCTGGTGATGG
XNR_5011_4	GCGCTGAAGAGCAGGAACGC
XNR_5011_5	GCCGGGGTGGTCCCGGTGAA
XNR_5016_1	TCGAGTGCGATATCCCCTTG
XNR_5016_2	ACGTCCGAGGGTGTATGGCC
XNR_5016_3	CCCTTGCGGATCACGTCCGA
XNR_5016_4	GATGATGAGCATGATCGTTC
XNR_5016_5	CGATCACCGAAGCGTATCTG
XNR_5024_1	GCTCGGGAAGAGGTAGCTGG
XNR_5024_2	CTGCTCGCCGAGGATCGAGA
XNR_5024_3	CTCCCCCTCCTTGACCGACC
XNR_5024_4	TGCAGGACTGTCTGGCGCTT
XNR_5024_5	GAGGTCAGTTCCAGCTCCAG
XNR_5074_1	CGACGAGGATCATCCAGCGG
XNR_5074_2	GATGGCGACGTGGAGCACCG
XNR_5074_3	GCCCTCGGGCTGGGCAGTGC
XNR_5074_4	TCGACTCGTACGAGCTGAAA
XNR_5074_5	GACGCCGAAGAGCCCCCCTG
XNR_5077_1	GGGCGAACAGCCCCTTCTGA
XNR_5077_2	GGGCGGTACCGGGAGGCAAG
XNR_5077_3	CAGCCCCTTCTGACGGCGGG
XNR_5077_4	GCGTAGGTGCGTACCTGGTA
XNR_5077_5	GGCCGGGAGCAGTTTCGCGG
XNR_5078_1	GGCCTCGCCCGTGGGGGAAG
XNR_5078_2	CCGGCGCGGCAGGAGGTGTC
XNR_5078_3	TCGGCCTCCTTGGTGAGGAC
XNR_5078_4	CGCCGGGGTCGTGAAGTAGT
XNR_5078_5	GGTGCCGATCAGCATGTTCC
XNR_5082_1	CTGCGGCGAGGTGTTGATCC
XNR_5082_2	CCGAGGGCGCGCAGGCTCCG
XNR_5082_3	CCCCGTATCCGGTCCTGCTG
XNR_5082_4	TCGGTGGCGTAGAAGCCCAG
XNR_5082_5	CGTCCTTCTTCCCCCGTATC
XNR_5122_1	GGCCAGCGGGACGAACATGG
XNR_5122_2	GGAGGCCCAGAACCGCCGGA
XNR_5122_3	CAGGGTGAGCACCAGGATGA
XNR_5122_4	CGCAAGGCGTAGGAGGTTCA
XNR_5122_5	CGACGGCCACACAGCGGTGA
XNR_5128_1	TCGAGCGCGGTGATCTGTAC
XNR_5128_2	TGACCGAGGAGAGGACGGGA
XNR_5128_3	GCCGTTCTCGCCGATGATCC
XNR_5128_4	CATCTTGTTGTTGTCCTTCA
XNR_5128_5	TGCTGGACGGTCATGGACGC
XNR_5143_1	GGGGTGGGTGGCCCGTTTGC
XNR_5143_2	GTCGCCGAGTGCGGGGTCGA
XNR_5143_3	TTTGCGGGCACGGCCGAACG
XNR_5143_4	GGAGTCCGGGGAGGCGTGTT
XNR_5143_5	CGGGCCGATGCGGTGGAAGA
XNR_5145_1	GAGAACGGCGATCCCCAACT
XNR_5145_2	CGCGTCCGCTGCCAGCATCT
XNR_5145_3	GACGGCGATGCCGGCGAGAA
XNR_5145_4	GGTCTGCTTGAAACCACCGC
XNR_5145_5	CTCCTTGACCAGCCAGAAAC
XNR_5160_1	TCGTCGTACACCTCCAGCTT
XNR_5160_2	CGGCCGCTGGTGCGCCTTGA
XNR_5160_3	CGCCCGAACTCCTCCTCGCT
XNR_5160_4	TGCGAGGAGTCGTGCACGAA
XNR_5160_5	CTCCACGATCTGCCGCTTGA
XNR_5169_1	CTTCGCCTTGGAGCCCTTGA
XNR_5169_2	GACACCGAGCAGGATGAGTA
XNR_5169_3	GCCGATGAAGATGTGGGAGC
XNR_5169_4	CGGAATCCAGGCATACTCCC
XNR_5169_5	GCCCTCTATCGCCAGGCCTA
XNR_5173_1	CCGGCAGCACCAATGTCTTG
XNR_5173_2	GGCGGGGGCTTCCTGGGAGG
XNR_5173_3	CCGCCGCAGGCGGCGAGTAC
XNR_5173_4	TGGATGTTCTTGTTGCTGTA
XNR_5173_5	ATGTCCTGCATCTGCTTGAT
XNR_5186_1	CAGCCCGTAGACCGCCGCGA
XNR_5186_2	GAGCACGATCGCGATGTGCC
XNR_5186_3	GCCCGGTCGCGCTGGGGAGG
XNR_5186_4	CCCCGCACTGAAACCGGGTT
XNR_5186_5	TCCGCCCGTCCGAGCACGCT
XNR_5194_1	GACGATCAGGAGGATCTCTA
XNR_5194_2	CCGAGGGAACGCGCCATGTC
XNR_5194_3	GGAGGATCTCTAGGGGCTTC
XNR_5194_4	GAAGCTTCTTGGCTCCGAAG
XNR_5194_5	CGCCTCGCTCTTGAGGATGC
XNR_5195_1	TCGGTGTCCTTCTCCTGCTT
XNR_5195_2	CTTCTCCTGCTTCGGCTTGC
XNR_5195_3	CCAGGACGGACTTCAGCAGA
XNR_5195_4	AGGAAGTACAGCAGGCAGAT
XNR_5195_5	CAGCAGCAACTCGATCAGTT
XNR_5211_1	ATGACGACGAAGATCTGGCC
XNR_5211_2	GCCGTCGAAGCGGACGTGCC
XNR_5211_3	CACCGCGGCCGTGGTGCCTT
XNR_5211_4	CGGGGTGACAAGGATGTCCT
XNR_5211_5	GGCGACGTAGTCGTTGGCCG
XNR_5214_1	GATCGCGGTCCCCATCACCG
XNR_5214_2	GACGGCGGGACGCGTGGTGA
XNR_5214_3	ATCACCGAGGCGTACCAGTT
XNR_5214_4	CCCAGCACCAGGAAAAGCGT
XNR_5214_5	AGAGGCCGTAACAGCAGTAC
XNR_5217_1	GAGCCCGCCGAAACCGCCTT
XNR_5217_2	GGCCAGGCCGAAGTTCCAGC
XNR_5217_3	GCCGGGGGAGTCCCCGGGGG
XNR_5217_4	AGGAAGAACCACATGCCGAA
XNR_5217_5	GCCGATGAAGATGGAGATGG
XNR_5227_1	GGCCGGCCGTGTACATGCCG
XNR_5227_2	CGCCGGGTTGACGTGGCAGC
XNR_5227_3	CGGGGCCGAGCGCGTAGCAG
XNR_5227_4	CAGGATGAAGAGCCAGAGCT
XNR_5227_5	TCGACCCTGTCGGCCTCCAC
XNR_5242_1	GCCCCACATGGTGGAGGGAA
XNR_5242_2	CGGGGGAGTGACCGCTTTCG
XNR_5242_3	GAGTGACCGCTTTCGCGGTG
XNR_5242_4	GACCAGCGTCATCAGTGGCT
XNR_5242_5	CACGTGCCATCCGGGCATCA
XNR_5247_1	CTCGGCGGGTGTCGTGGTTT
XNR_5247_2	GGTGGGCGGGGGTGTCTCAG
XNR_5247_3	GGTGTCGTGGTTTCGGTGGG
XNR_5247_4	GTCGAGCTGAAGCGTGAACT
XNR_5247_5	GCGAGGATCGTCAGGTTGAG
XNR_5272_1	GCCGACGAGAAGGCCCGTCG
XNR_5272_2	GGCTTCGGTGAGCAGGAATC
XNR_5272_3	CTGCCCGGCGCGGAGGTGTG
XNR_5272_4	GGCGCGGCGGAGTCCGGTCA
XNR_5272_5	GCGGAGTCCGGTCACGGCTC
XNR_5275_1	GTGCGTATTCCTTACCCATG
XNR_5275_2	GCACTGGCCGTGAAGAACAC
XNR_5275_3	GGGCCTCGATGAAGGTGCGG
XNR_5275_4	TCCGACTCGTACGCCATGAA
XNR_5275_5	TGCACCCGCACGATGGTGGG
XNR_5279_1	CGGCACGCAGCATCTGGTCA
XNR_5279_2	CAGCATCTGGTCACGGTCTA
XNR_5279_3	GCGGGAGAGGAGCGTGGCAG
XNR_5279_4	GACCAGGAAGCCGTAGAGCT
XNR_5279_5	CATGAGGTAGGTGAAGTCGT
XNR_5286_1	GCCGATGAAGTGCCAGTCCT
XNR_5286_2	AGACCGCGGTCGCGATCGTC
XNR_5286_3	GACGGCCAGCAGCGACACCA
XNR_5286_4	GTAGAGCCGTACTTGGAGGA
XNR_5286_5	AGATGTCGTAGAGCCGTACT
XNR_5288_1	GGTCTTGGTCAGTCCCGATG
XNR_5288_2	GCGGATGAGGGAGGATTTGC
XNR_5288_3	GCCGCGGGTGCGGTAGGTCT
XNR_5288_4	AGATGTCGATGTTGTACGTA
XNR_5288_5	CGGGCAGTTCGATCCGCATC
XNR_5290_1	GGCGCCGGTGGCGAGGAAAG
XNR_5290_2	GCCGCAGGCAGAGAGGCCGA
XNR_5290_3	CTTGACGTAGTCGAGGATGA
XNR_5290_4	TCTTGATCTTGTTCGAGTAG
XNR_5290_5	TCCTTGAACTGGAGGTCCTT
XNR_5323_1	GCCGGAGCCCAGTACCCGCA
XNR_5323_2	GCTCCGTGCGGTTCTCCCAG
XNR_5323_3	CAGGCGTCGTGGACCTCCGG
XNR_5323_4	GCTCTGGATCGACGAGCCCT
XNR_5323_5	GCTCGCGTAGCTCATCACCC
XNR_5393_1	CGACCGGGGGTATCGAGGTG
XNR_5393_2	TGAAGACGTCGTCATAGGTC
XNR_5393_3	GGGTATCGAGGTGTGGCGAC
XNR_5393_4	GTGGCGCTGCTTCACCCACT
XNR_5393_5	CCGGCGTTGTGCGCGCGCTT
XNR_5399_1	CCAGCGCGAGATCGATCCAG
XNR_5399_2	CGGACGAAGGTGATCTGCAC
XNR_5399_3	CCCACCGCCTTGCGGCCGCG
XNR_5399_4	GGCGAAGATCAGGACCGTAC
XNR_5399_5	CCCAGGCTGAACAGGGCGAA
XNR_5400_1	GGGTCGAGCCCCATCAGGAC
XNR_5400_2	CAGGACGGGTGCCACGAACG
XNR_5400_3	TCGGGGCGTACCACGGCCCC
XNR_5400_4	AGGGAGCAGCCCAGATAGCT
XNR_5400_5	CGCCGACCACTCGAAGCTCG
XNR_5402_1	TGGGCGTGTTCCTGAATCCA
XNR_5402_2	GTTCCTGAATCCACGGCACC
XNR_5402_3	CGCGCCGTGCGCGCAGAAGA
XNR_5402_4	ACATCACCGACCGGCCGATA
XNR_5402_5	GGCAGAGCGTCAGCAGATCG
XNR_5426_1	CCCTGCTGGAACACCCCCCA
XNR_5426_2	CGCGACGCTCACCCCGTACA
XNR_5426_3	TCAGCTCCGAGAGGCCCTGC
XNR_5426_4	CCGGGCGGCTATGTACAGGC
XNR_5426_5	GGCGAGCGGGCCTATGGACA
XNR_5451_1	GCTGAGCGGGGACATCACTT
XNR_5451_2	GTGCAGGGAGACCACGACAC
XNR_5451_3	CACCGGGTCGATCGCGGTAC
XNR_5451_4	CGGCGGTCTCCACGGCCGAA
XNR_5451_5	TCCACCACGACGAACGCGTG
XNR_5476_1	CGGGGTCCGAGGTGTGGAGA
XNR_5476_2	CTCGGGCCGCGGGGAACCGT
XNR_5476_3	GCCAGGGCGTTGGCCAGCTC
XNR_5476_4	GCCCGTAACCGATGTTCCGC
XNR_5476_5	CGCAGCGCCGACACGTCGAT
XNR_5478_1	CCCGCCGACGTAGCGCCAGA
XNR_5478_2	CAGGGCGACGGCAGAGGGGT
XNR_5478_3	CGCCAGAAGGAGAGGGAGAC
XNR_5478_4	GCCCCAGAAGCGGGTCATCA
XNR_5478_5	ACACCAGAAGCCAGACCACC
XNR_5481_1	CAGCTCCGGTATCTGCGTGG
XNR_5481_2	ACCCCAGATCAGCGACAGCA
XNR_5481_3	GAGGCGGCCGGAGCCAGCTC
XNR_5481_4	CCGTCAGATGGGCCCAGACA
XNR_5481_5	GAGAGGGCCATGCCCCAGAG
XNR_5494_1	CTGCTCCTCTTCCTTGCTGT
XNR_5494_2	CAGGCCGCAACCCGCCAGCA
XNR_5494_3	CAGCAGGGATGTGGACGCAA
XNR_5494_4	CCGCGGCGCGATAGCCCACA
XNR_5494_5	CTTCGCGGGACCCTTGTAGG
XNR_5513_1	GGCGCCGATCGCGACGATCA
XNR_5513_2	CGCGACGATCAGGGAGAGGC
XNR_5513_3	GGAGAGGCCGGTGCCGAATC
XNR_5513_4	ACGGTGTCCAGGTAGACGTG
XNR_5513_5	GCCCCGAAGACCCAGCGCAG
XNR_5517_1	ATCAGCAGGAAGAGGATCAG
XNR_5517_2	AGGTCAGCAGCGTGAAGTTG
XNR_5517_3	AAGTTGCGGCTCGCCCAGTC
XNR_5517_4	CGAGCAGCATCATCTGCCAC
XNR_5517_5	TGGGCTGCCAGCGCATCATG
XNR_5553_1	GACGGTCGTCAGCGAGAACT
XNR_5553_2	CTGGAAGGTGAGGTGCCGTA
XNR_5553_3	CCGTACGGCCTTGAGAGCGC
XNR_5553_4	AGGGTGCTGAAGATCCGCTG
XNR_5553_5	GACGGGGAAGCGGGAGAGTC
XNR_5555_1	CAGGTGGGAAACGGTGACGA
XNR_5555_2	GGCGAAGGACAGGTGGGAAA
XNR_5555_3	TCCGGCGATCAGCTTGAGCA
XNR_5555_4	ATGTTCCCGGCGAAAATCTT
XNR_5555_5	GTCGCCGCGGAAAAGGAAGC
XNR_5581_1	TTCGGGGACTGTTTCCTCCC
XNR_5581_2	CAGCCCGTGTCGTACCGGAG
XNR_5581_3	CGCCCCGGGTCCTCGTCCGT
XNR_5581_4	GCCGCGATCAGCACCAGCAT
XNR_5581_5	CGACAGCAGGCTGTTCACCG
XNR_5585_1	CGCCCGCCAGCGCCGTGGAT
XNR_5585_2	TTCAGGCCCTCGCGGATGGA
XNR_5585_3	ACCCACTGGAGGTCGGACTC
[truncated: 167 more rows]

## Sheet: Supplementary Table 4
Supplementary Table 4: DESeq2 analysis of transporter CRISPRi-seq in S. albidoflavus J1074
#Feature	baseMean	log2FoldChange	lfcSE	stat	pvalue	padj
Targetless_1	32.8235	0.464884	0.854471	0.54406	0.5864	0.824157
Targetless_2	10.4243	0.122393	0.871446	0.140449	0.888306	0.953239
Targetless_3	3.20673	-6.02567	2.29682	-2.62348	0.00870361	0.0751882
Targetless_4	251913	-6.14787	1.31369	-4.67986	2.87069e-06	0.000107651
XNR_0022_1	35.2736	2.24153	0.796594	2.8139	0.00489446	0.0517683
XNR_0022_2	15.711	0.964846	1.0675	0.903838	0.366081	0.665733
XNR_0022_3	0.405058	-3.01042	4.07175	-0.739344	0.459698	NA
XNR_0022_4	0.349201	-1.88494	3.74209	-0.503714	0.614462	NA
XNR_0022_5	3.24529	-2.94431	1.62422	-1.81276	0.0698693	0.287492
XNR_0028_1	5.9038	2.13556	1.29329	1.65127	0.0986838	0.352234
XNR_0028_2	3.06827	-4.82605	2.17057	-2.2234	0.0261886	0.159451
XNR_0028_3	0.466018	-0.796525	2.94903	-0.270097	0.787086	NA
XNR_0028_4	3178.83	5.79517	1.57862	3.67104	NA	NA
XNR_0028_5	0	NA	NA	NA	NA	NA
XNR_0053_1	297.314	-0.185576	0.608021	-0.305213	0.760204	0.899811
XNR_0053_2	5.12154	1.33405	1.34614	0.991021	0.321675	0.621504
XNR_0053_3	133.055	-1.88685	0.934935	-2.01816	0.0435744	0.220545
XNR_0053_4	191.091	1.7247	1.50101	1.14902	NA	NA
XNR_0053_5	2046.62	4.81205	1.3876	3.4679	NA	NA
XNR_0075_1	249.695	-5.84127	1.31109	-4.45527	8.37887e-06	0.000276503
XNR_0075_2	8393.85	2.77952	0.997838	2.78554	0.0053438	0.0540937
XNR_0075_3	138.542	-0.40828	0.85117	-0.47967	0.631462	0.859226
XNR_0075_4	14.9485	0.00127676	0.835519	0.00152811	0.998781	0.999386
XNR_0075_5	16.701	1.06013	0.914575	1.15914	0.246397	0.551635
XNR_0098_1	0	NA	NA	NA	NA	NA
XNR_0098_2	26.1958	0.0642644	0.914691	0.070258	0.943988	0.975146
XNR_0098_3	0.0590992	-1.0554	4.07536	-0.258972	0.795657	NA
XNR_0098_4	2246.2	0.201604	0.693898	0.290538	0.771405	0.906573
XNR_0098_5	19.7884	-1.21362	0.9909	-1.22476	0.220665	0.520139
XNR_0107_1	123.275	-2.75201	1.25701	-2.18932	0.0285735	0.166594
XNR_0107_2	122.248	0.428211	1.18934	0.360041	0.718816	0.883133
XNR_0107_3	39.9989	0.679862	0.752624	0.903322	0.366355	0.665733
XNR_0107_4	38.0187	-0.660719	0.926245	-0.713331	0.475641	0.738535
XNR_0107_5	0.116818	-0.954102	4.07175	-0.234322	0.814735	NA
XNR_0117_1	24.562	2.32372	1.1618	2.00011	0.0454883	0.22524
XNR_0117_2	3283.02	-3.72174	1.27534	-2.91824	NA	NA
XNR_0117_3	119.802	-1.37181	1.18947	-1.15329	0.248791	0.55464
XNR_0117_4	0.175917	-0.202098	4.04972	-0.0499043	0.960199	NA
XNR_0117_5	135.216	0.679475	0.693779	0.979383	0.327391	0.626924
XNR_0121_1	50.8971	-1.83376	0.919966	-1.99329	0.0462292	0.226345
XNR_0121_2	4.35101	1.39802	1.76568	0.791775	0.428492	0.708429
XNR_0121_3	31.8336	1.07807	0.957855	1.12551	0.260374	0.567025
XNR_0121_4	44.5611	0.519467	0.689367	0.753542	0.451124	0.725664
XNR_0121_5	23.7262	1.34091	0.850462	1.57668	0.114869	0.382125
XNR_0125_1	0.467271	1.19006	3.9622	0.300354	0.763907	NA
XNR_0125_2	4.41791	-1.99536	1.43164	-1.39376	0.16339	0.439909
XNR_0125_3	4324.17	-2.8666	1.22871	-2.33302	0.0196472	0.134
XNR_0125_4	4.65225	-0.0449308	1.20041	-0.0374296	0.970142	0.988108
XNR_0125_5	1.22445	-1.87341	2.3213	-0.807051	0.419637	0.70266
XNR_0131_1	849.84	-5.4676	1.04147	-5.24989	1.52192e-07	8.37058e-06
XNR_0131_2	0.118198	-0.508034	4.05812	-0.125189	0.900374	NA
XNR_0131_3	40.8526	-4.25238	1.20318	-3.53429	0.000408878	0.00740359
XNR_0131_4	73.9054	-0.0573244	0.872855	-0.0656745	0.947637	0.976031
XNR_0131_5	0	NA	NA	NA	NA	NA
XNR_0134_1	3.21469	0.621905	1.69553	0.366792	0.713775	0.883133
XNR_0134_2	13.8817	0.339431	0.911876	0.372234	0.709719	0.883133
XNR_0134_3	43.6066	0.726248	1.01026	0.718873	0.472219	0.738535
XNR_0134_4	2.04134	0.294653	1.52975	0.192615	0.84726	0.937438
XNR_0134_5	1.63529	1.84972	2.86124	0.646473	0.517973	0.77135
XNR_0138_1	0.353215	0.829571	3.65169	0.227175	0.820288	NA
XNR_0138_2	12.6155	2.40977	1.2674	1.90134	0.057257	0.253281
XNR_0138_3	77.5906	0.415705	0.872838	0.476268	0.633883	0.859226
XNR_0138_4	0	NA	NA	NA	NA	NA
XNR_0138_5	24.4258	-0.618103	1.14353	-0.540524	0.588836	0.825966
XNR_0140_1	0.0590992	-1.0554	4.07536	-0.258972	0.795657	NA
XNR_0140_2	14.3662	-0.898518	1.05156	-0.854465	0.392847	0.682177
XNR_0140_3	23174.3	-6.55053	1.58858	-4.12352	NA	NA
XNR_0140_4	15.0473	5.16171	2.23846	2.30592	NA	NA
XNR_0140_5	94.7575	6.2285	1.31174	4.74829	2.05149e-06	8.25598e-05
XNR_0156_1	393.685	-5.57772	1.35953	-4.10268	4.08385e-05	0.00108683
XNR_0156_2	8.4222	0.75143	1.2034	0.62442	0.532352	0.78287
XNR_0156_3	1938.92	-7.55635	1.49532	-5.05333	4.34169e-07	2.17084e-05
XNR_0156_4	12.5471	-3.52382	1.73307	-2.03328	0.0420243	0.214675
XNR_0156_5	45.8844	-1.41997	0.961541	-1.47676	0.13974	0.415453
XNR_0162_1	147.547	-0.0362456	1.02445	-0.0353804	0.971776	0.988416
XNR_0162_2	72.3383	-2.05208	0.906426	-2.26393	0.0235785	0.151034
XNR_0162_3	68.0056	0.142427	0.873025	0.163141	0.870407	0.947438
XNR_0162_4	285.752	-6.20574	1.36785	-4.53685	5.71001e-06	0.000196282
XNR_0162_5	45.8677	-1.4007	0.792138	-1.76825	0.0770184	0.306957
XNR_0165_1	1482.48	-1.72521	1.12135	-1.5385	0.123926	0.396375
XNR_0165_2	4714.61	-1.20902	1.18711	-1.01846	0.30846	0.611707
XNR_0165_3	14.2108	1.86714	1.31137	1.4238	0.154503	0.43282
XNR_0165_4	17.5589	3.15007	1.52767	2.062	0.0392075	0.205373
XNR_0165_5	7.21734	0.11081	1.19898	0.0924197	0.926365	0.969836
XNR_0171_1	53.3581	-2.06133	0.848003	-2.4308	0.0150655	0.114553
XNR_0171_2	19.1665	-2.19217	0.957189	-2.29022	0.0220088	0.144105
XNR_0171_3	0.988821	-3.17166	2.42559	-1.30758	0.191016	NA
XNR_0171_4	81.1575	-1.1053	0.844593	-1.30867	0.190645	0.484643
XNR_0171_5	304.355	4.47596	1.38832	3.22402	NA	NA
XNR_0175_1	65.9167	0.554338	0.824657	0.672204	0.501454	0.754926
XNR_0175_2	90.9146	-0.467246	1.08444	-0.430862	0.666568	0.872195
XNR_0175_3	4.62582	1.73515	1.56029	1.11207	0.266108	0.572984
XNR_0175_4	7.21985	-0.19725	0.996196	-0.198003	0.843043	0.937438
XNR_0175_5	128.003	1.08558	0.968718	1.12064	0.262443	0.56912
XNR_0213_1	133.414	1.48624	0.70995	2.09344	0.0363102	0.196497
XNR_0213_2	0	NA	NA	NA	NA	NA
XNR_0213_3	1.64103e+06	-2.23684	1.15172	-1.94218	0.0521155	0.241677
XNR_0213_4	20.6131	-2.13383	1.15199	-1.8523	0.0639832	0.270622
XNR_0213_5	28.1522	1.47435	0.867042	1.70044	0.0890485	0.334693
XNR_0216_1	0	NA	NA	NA	NA	NA
XNR_0216_2	9.6776	-5.79958	1.69875	-3.41403	0.000640099	0.0105616
XNR_0216_3	60.3272	-3.48991	1.04913	-3.32649	0.00087947	0.0129565
XNR_0216_4	6.31443	0.661989	1.2608	0.525053	0.599546	0.833442
XNR_0216_5	114997	-4.27832	1.57719	-2.71263	NA	NA
XNR_0224_1	9.2778	-5.96265	2.10248	-2.836	0.00456824	0.0493245
XNR_0224_2	163.698	-1.84455	1.24626	-1.48007	0.138855	0.415453
XNR_0224_3	16.7937	-0.996487	0.969262	-1.02809	0.303908	0.60892
XNR_0224_4	6.82769	2.00614	1.35593	1.47953	0.138998	0.415453
XNR_0224_5	29.0168	1.48504	0.877876	1.69163	0.0907159	0.337021
XNR_0240_1	33.9061	-0.766077	1.01908	-0.751733	0.452211	0.725826
XNR_0240_2	11.2839	0.74991	1.0542	0.711354	0.476865	0.739377
XNR_0240_3	461.24	-0.440245	1.33271	-0.330339	NA	NA
XNR_0240_4	85.3474	-0.953554	1.00822	-0.945784	0.344259	0.643292
XNR_0240_5	66.6585	0.0987416	0.770778	0.128106	0.898065	0.957674
XNR_0241_1	99.466	-1.89446	0.960638	-1.97208	0.0486004	0.233501
XNR_0241_2	295.994	-0.607493	0.867833	-0.700012	0.48392	0.741381
XNR_0241_3	59.1486	-1.74175	0.8688	-2.00478	0.0449865	0.224253
XNR_0241_4	313.097	-1.88888	0.856708	-2.20481	0.0274672	0.163025
XNR_0241_5	200.848	0.56172	0.659559	0.85166	0.394403	0.682177
XNR_0247_1	11.5697	2.65724	1.56052	1.70279	0.0886076	0.333796
XNR_0247_2	14.4087	-1.48627	1.60696	-0.924895	0.35502	0.650871
XNR_0247_3	9.77506	-1.77426	0.930352	-1.90709	0.0565093	0.252012
XNR_0247_4	24.3782	1.3455	0.878527	1.53154	0.125636	0.398045
XNR_0247_5	119.478	-1.484	1.05708	-1.40386	0.16036	0.439455
XNR_0274_1	3.20383	-0.360908	1.67164	-0.215901	0.829065	0.935427
XNR_0274_2	10.6946	-1.34969	1.47812	-0.913111	0.361184	0.657786
XNR_0274_3	145.556	-0.534601	0.635804	-0.840827	0.400445	0.684877
XNR_0274_4	5.33262	-6.68665	1.73458	-3.85491	0.000115772	0.00254699
XNR_0274_5	12.3792	-4.84062	1.31932	-3.66903	0.000243472	0.00478248
XNR_0280_1	110.039	1.292	1.10274	1.17163	0.241346	0.54395
XNR_0280_2	72.5919	0.518438	0.674855	0.768221	0.442356	0.721945
XNR_0280_3	10.4114	0.858942	1.13044	0.759832	0.447355	0.724511
XNR_0280_4	234.19	-8.68524	2.19417	-3.95832	NA	NA
XNR_0280_5	0	NA	NA	NA	NA	NA
XNR_0290_1	0.637926	-1.9823	3.19222	-0.620977	0.534615	NA
XNR_0290_2	100.374	0.818854	0.921323	0.88878	0.374121	0.671631
XNR_0290_3	2.7435	0.244929	1.45501	0.168335	0.86632	0.947438
XNR_0290_4	0.118198	-0.508034	4.05812	-0.125189	0.900374	NA
XNR_0290_5	140.912	1.71277	0.910503	1.88112	0.0599551	0.260331
XNR_0298_1	27.8898	-0.875105	1.24095	-0.705191	0.480692	0.739386
XNR_0298_2	1662.97	-3.66833	1.34131	-2.73488	NA	NA
XNR_0298_3	9.19294	-0.831302	1.10172	-0.754547	0.450521	0.725664
XNR_0298_4	6.44731	2.89991	1.55268	1.86768	0.0618063	0.266217
XNR_0298_5	12.3464	0.694407	1.00204	0.692997	0.488312	0.743965
XNR_0311_1	105.284	0.0237451	1.43248	0.0165762	0.986775	0.995284
XNR_0311_2	105.432	-2.3023	1.10648	-2.08074	0.0374575	0.199451
XNR_0311_3	63.3753	-4.76564	1.27866	-3.72707	0.000193721	0.00390862
XNR_0311_4	107.213	0.798861	0.719241	1.1107	0.266698	0.572984
XNR_0311_5	13.3817	1.0575	1.04332	1.01359	0.310777	0.611912
XNR_0315_1	114.415	0.444158	0.753263	0.589645	0.555429	0.8018
XNR_0315_2	134.94	-0.884549	0.833619	-1.0611	0.288646	0.593721
XNR_0315_3	126.259	-2.03321	1.37816	-1.47531	NA	NA
XNR_0315_4	99.7297	0.319648	0.735803	0.434421	0.663983	0.869698
XNR_0315_5	460.636	-2.57741	1.08306	-2.37975	0.0173244	0.125926
XNR_0325_1	335.516	0.844293	0.895455	0.942865	0.34575	0.644619
XNR_0325_2	3.79186	3.02853	1.61583	1.87428	0.0608912	0.263702
XNR_0325_3	1.8824	0.637309	2.68423	0.237427	0.812325	0.931578
XNR_0325_4	0	NA	NA	NA	NA	NA
XNR_0325_5	0.233636	0.173604	4.01765	0.0432103	0.965534	NA
XNR_0328_1	11.2096	2.27897	1.35196	1.68568	0.0918574	0.338314
XNR_0328_2	30.3247	-2.29077	1.12274	-2.04034	0.0413161	0.212372
XNR_0328_3	5.54137	2.24803	1.28897	1.74406	0.0811492	0.316539
XNR_0328_4	1.47456	1.71267	2.82698	0.60583	0.544627	0.793304
XNR_0328_5	0	NA	NA	NA	NA	NA
XNR_0330_1	12.7996	-5.34069	2.18421	-2.44514	0.0144796	0.111642
XNR_0330_2	1864.62	-3.44323	1.32497	-2.59871	NA	NA
XNR_0330_3	38.4407	0.802286	0.930547	0.862166	0.388596	0.680967
XNR_0330_4	0	NA	NA	NA	NA	NA
XNR_0330_5	6.19109	2.2085	1.37197	1.60973	0.107458	0.370715
XNR_0348_1	11.1859	-0.716945	0.998549	-0.717987	0.472765	0.738535
XNR_0348_2	15.5983	2.41472	1.08139	2.23298	0.02555	0.157304
XNR_0348_3	23.0654	-1.22811	0.83569	-1.46958	0.141677	0.41712
XNR_0348_4	3.49822	1.51978	1.61863	0.93893	0.347767	0.646188
XNR_0348_5	326.282	2.28914	1.01192	2.26218	0.0236861	0.151034
XNR_0367_1	11.9527	-1.16329	1.13595	-1.02407	0.305801	0.609707
XNR_0367_2	7.95871	-1.6955	2.12215	-0.798957	0.424315	0.703086
XNR_0367_3	1.44881	-2.43458	2.73873	-0.888946	0.374032	0.671631
XNR_0367_4	587.518	-0.954572	1.0762	-0.886983	0.375088	0.671631
XNR_0367_5	42.0377	1.02253	0.805941	1.26874	0.204535	0.497973
XNR_0374_1	11.4546	2.10335	1.2782	1.64555	0.0998563	0.352811
XNR_0374_2	12.5419	-1.73048	1.15429	-1.49917	0.133831	0.411979
XNR_0374_3	1085	3.07607	1.26985	2.42238	0.0154192	0.116172
XNR_0374_4	77.5951	0.894379	0.687295	1.3013	0.193154	0.484643
XNR_0374_5	10.739	0.863445	1.01877	0.847535	0.396697	0.682177
XNR_0392_1	230.836	-2.13033	1.10397	-1.9297	0.0536443	0.245099
XNR_0392_2	22.6071	0.356561	0.913744	0.39022	0.696374	0.881655
XNR_0392_3	73.3402	-0.801028	0.710494	-1.12742	0.259563	0.566507
XNR_0392_4	5266.46	-0.792059	1.01973	-0.776735	0.437315	0.717266
XNR_0392_5	3161.3	-4.89873	1.42653	-3.43402	NA	NA
XNR_0394_1	1409.58	-3.8757	1.21057	-3.20155	0.0013669	0.0186395
XNR_0394_2	190.499	-2.49205	1.30708	-1.90657	NA	NA
XNR_0394_3	1533.61	-2.1124	1.36391	-1.54878	0.121435	0.392995
XNR_0394_4	2.15495	-0.261731	1.55812	-0.167979	0.8666	0.947438
XNR_0394_5	293.051	-1.12681	0.645782	-1.74487	0.0810067	0.316539
XNR_0398_1	239052	-2.2859	0.959024	-2.38357	0.0171456	0.125178
XNR_0398_2	1.74973	-0.382562	1.6319	-0.234427	0.814654	0.931578
XNR_0398_3	0.0590992	-1.0554	4.07536	-0.258972	0.795657	NA
XNR_0398_4	60.9683	-0.134434	0.94946	-0.14159	0.887404	0.953239
XNR_0398_5	12.6163	-1.45651	1.34142	-1.08579	0.277571	0.580856
XNR_0400_1	12.0136	-1.71037	1.14585	-1.49267	0.135524	0.414102
XNR_0400_2	25.9308	1.2413	0.822047	1.51001	0.131041	0.406902
XNR_0400_3	27054.7	5.16166	1.47927	3.48932	NA	NA
XNR_0400_4	19818.6	-6.80717	1.59741	-4.26137	NA	NA
XNR_0400_5	0.810115	-3.96891	3.56275	-1.114	0.265279	NA
XNR_0402_1	11.1868	-0.247613	1.76556	-0.140247	0.888465	0.953239
XNR_0402_2	0.526045	-2.54445	3.31289	-0.768045	0.44246	NA
XNR_0402_3	51.0441	0.689705	1.06402	0.648205	0.516852	0.770908
XNR_0402_4	14.5544	1.78135	1.54114	1.15587	0.247735	0.553878
XNR_0402_5	2.91451	1.42066	1.92191	0.739194	0.459789	0.730175
XNR_0444_1	11.5732	-0.0483199	0.866666	-0.0557538	0.955538	0.981106
XNR_0444_2	21.5867	-0.749439	0.870328	-0.8611	0.389183	0.680967
XNR_0444_3	9.64933	0.778229	1.07254	0.725594	0.468088	0.736078
XNR_0444_4	27.535	0.325749	0.995261	0.3273	0.743441	0.890096
XNR_0444_5	73.3583	-1.24535	0.885724	-1.40602	0.159718	0.439455
XNR_0450_1	2.51292	1.46396	1.54361	0.9484	0.342926	0.642257
XNR_0450_2	0.0590992	-1.0554	4.07536	-0.258972	0.795657	NA
XNR_0450_3	7.67996	-0.869642	0.918919	-0.946375	0.343957	0.643292
XNR_0450_4	762.265	-8.51388	1.94228	-4.38344	NA	NA
XNR_0450_5	313.334	-2.59583	1.57931	-1.64364	NA	NA
XNR_0464_1	26.4451	-2.64277	1.36236	-1.93984	0.0523994	0.241677
XNR_0464_2	504.859	-6.17028	0.725268	-8.50758	1.77594e-17	1.46515e-14
XNR_0464_3	7.10597	1.07326	1.27976	0.838641	0.401671	0.684877
XNR_0464_4	51.2366	0.193078	0.648492	0.297733	0.765907	0.904848
XNR_0464_5	0	NA	NA	NA	NA	NA
XNR_0470_1	16.5568	-0.335882	0.840522	-0.399611	0.689443	0.881655
XNR_0470_2	0.351834	0.798017	3.64077	0.219189	0.826503	NA
XNR_0470_3	128.079	-0.395968	1.18388	-0.334468	0.738027	0.888864
XNR_0470_4	73.809	-3.02228	1.13611	-2.66019	0.00780959	0.0701233
XNR_0470_5	22.0038	0.330321	0.831518	0.397251	0.691183	0.881655
XNR_0476_1	1.81313	0.410585	1.74861	0.234806	0.814359	0.931578
XNR_0476_2	117.736	-0.0803961	0.7486	-0.107395	0.914475	0.962939
XNR_0476_3	48850.1	-0.126143	0.923462	-0.136598	0.891349	0.955017
XNR_0476_4	798.175	-3.81925	1.15845	-3.29685	0.000977748	0.0142477
XNR_0476_5	28.1894	-0.876295	0.987423	-0.887457	0.374833	0.671631
XNR_0501_1	5.05402	1.49795	1.47641	1.01459	0.310302	0.611707
XNR_0501_2	42.825	4.95613	1.45935	3.39613	0.000683466	0.0110223
XNR_0501_3	15.4772	0.449509	0.901671	0.498529	0.618112	0.850612
XNR_0501_4	1201.95	-6.64005	1.62658	-4.08221	NA	NA
XNR_0501_5	56.4717	0.320224	0.920447	0.347901	0.727915	0.88475
XNR_0514_1	0	NA	NA	NA	NA	NA
XNR_0514_2	125.961	-2.77641	1.01321	-2.74021	0.00613994	0.0585601
XNR_0514_3	73.2181	-0.755735	0.679585	-1.11205	0.266115	0.572984
XNR_0514_4	330.461	1.39022	0.78494	1.77112	0.0765408	0.305901
XNR_0514_5	135.428	-0.350604	0.949254	-0.369347	0.711869	0.883133
XNR_0524_1	107.22	1.75129	1.25809	1.39202	0.163915	0.439909
XNR_0524_2	0.118198	-0.508034	4.05812	-0.125189	0.900374	NA
XNR_0524_3	13.4069	0.151157	1.04366	0.144834	0.884842	0.953239
XNR_0524_4	16.1587	2.2793	1.01846	2.23797	0.0252227	0.157047
XNR_0524_5	13.2401	1.36788	1.12361	1.2174	0.223451	0.524815
XNR_0556_1	129.599	-0.0880622	0.671641	-0.131115	0.895684	0.957176
XNR_0556_2	9.29023	0.138327	1.58371	0.0873438	0.930398	0.971699
XNR_0556_3	105.962	4.15493	0.906907	4.58142	4.61819e-06	0.000162128
XNR_0556_4	145.212	-1.28472	1.38396	-0.928295	0.353255	0.650305
XNR_0556_5	670291	-1.52865	1.131	-1.3516	0.176504	0.457912
XNR_0607_1	7.1716	-0.918659	1.30041	-0.706438	0.479916	0.739386
XNR_0607_2	21.2159	-0.73374	1.077	-0.681282	0.495693	0.751727
XNR_0607_3	5.32459	2.50752	2.35965	1.06267	0.287934	0.593212
XNR_0607_4	471.011	-3.66323	1.49649	-2.44788	NA	NA
XNR_0607_5	1345.38	-6.09741	1.52175	-4.00684	6.15354e-05	0.00156205
XNR_0624_1	38.4434	3.9638	1.2943	3.06249	0.00219502	0.028518
XNR_0624_2	6.01265	0.49255	1.07442	0.458433	0.646641	0.859226
XNR_0624_3	34.7318	-0.466007	1.04519	-0.445859	0.655699	0.865927
XNR_0624_4	2.98175	-0.434727	1.71659	-0.253249	0.800075	0.924457
XNR_0624_5	0.295496	0.595801	3.98998	0.149324	0.881298	NA
XNR_0631_1	1.04867	2.36415	2.19847	1.07536	0.282212	NA
XNR_0631_2	19.4138	0.854232	0.96791	0.882553	0.377478	0.671631
XNR_0631_3	106.369	-0.0679333	0.78575	-0.0864566	0.931103	0.971699
XNR_0631_4	38.2421	0.491341	0.935862	0.525014	0.599573	0.833442
XNR_0631_5	6.10139	0.661674	1.20219	0.55039	0.582052	0.823066
XNR_0655_1	0.292735	0.521504	3.91015	0.133372	0.893899	NA
XNR_0655_2	32.6978	2.1939	0.970602	2.26035	0.0237993	0.151034
XNR_0655_3	369.131	-4.89185	1.44963	-3.37455	NA	NA
XNR_0655_4	84.979	-2.69592	1.29229	-2.08616	NA	NA
XNR_0655_5	5.71516	0.43206	1.05565	0.409282	0.682333	0.880083
XNR_0673_1	124.158	4.65723	1.34576	3.46067	NA	NA
XNR_0673_2	41.3641	-0.82941	0.699639	-1.18548	0.235827	0.539686
XNR_0673_3	7.97451	0.422649	1.12649	0.375193	0.707517	0.883133
XNR_0673_4	1.68864	-0.231165	2.04563	-0.113004	0.910027	0.961919
XNR_0673_5	3.31148	-0.608996	1.55145	-0.392534	0.694664	0.881655
XNR_0679_1	1.97949	0.387786	1.64675	0.235486	0.813832	0.931578
XNR_0679_2	2.45459	0.166704	1.48677	0.112125	0.910724	0.961919
XNR_0679_3	0.116818	-0.954102	4.07175	-0.234322	0.814735	NA
XNR_0679_4	6.68038	2.32011	1.68095	1.38023	0.167515	0.441532
XNR_0679_5	56.1572	0.606907	0.92009	0.659618	0.509499	0.763555
XNR_0689_1	3.25594	-2.06674	1.29594	-1.59478	0.11076	0.374028
XNR_0689_2	4.53728	-0.859636	1.2155	-0.707227	0.479426	0.739386
XNR_0689_3	655.271	2.26653	1.00872	2.24693	0.0246445	0.154614
XNR_0689_4	265.767	-4.72323	1.18095	-3.9995	6.34758e-05	0.00158689
XNR_0689_5	212.361	-2.35264	0.841077	-2.79718	0.00515508	0.0531618
XNR_0690_1	9.06606	0.49923	1.12353	0.444342	0.656796	0.865927
XNR_0690_2	0.0590992	-1.0554	4.07536	-0.258972	0.795657	NA
XNR_0690_3	1.51501	-0.966089	2.72699	-0.35427	0.723137	0.883332
XNR_0690_4	30.6814	-0.147326	1.32101	-0.111526	0.9112	0.961919
XNR_0690_5	6.93311	-0.753403	1.05655	-0.713081	0.475796	0.738535
XNR_0717_1	793.524	-5.87188	1.62862	-3.60544	NA	NA
XNR_0717_2	17.2668	-5.70109	1.3287	-4.29074	1.78081e-05	0.000544135
XNR_0717_3	9337.83	-8.76266	1.67241	-5.23954	NA	NA
XNR_0717_4	11.3659	-2.67076	1.11319	-2.3992	0.0164311	0.122676
XNR_0717_5	2.91849	-4.82997	2.46004	-1.96337	0.0496036	0.23519
XNR_0718_1	198.316	3.92026	1.3936	2.81305	NA	NA
XNR_0718_2	50.1482	-1.29954	0.779302	-1.66758	0.0954001	0.34369
XNR_0718_3	0.292572	-1.98219	3.93163	-0.504164	0.614146	NA
XNR_0718_4	1087.89	-6.9521	1.34203	-5.18028	2.21554e-07	1.14239e-05
XNR_0718_5	1.50603	1.25732	2.44273	0.514719	0.606749	0.839036
XNR_0725_1	9.42814	0.151702	1.24514	0.121836	0.903029	0.959432
XNR_0725_2	353.191	4.54391	1.48926	3.05112	NA	NA
XNR_0725_3	0.941736	2.25091	2.41977	0.930217	0.352259	NA
XNR_0725_4	20.5679	1.17416	0.899307	1.30563	0.191679	0.484643
XNR_0725_5	6.6108	1.64287	1.44916	1.13367	0.256933	0.563749
XNR_0771_1	86.7667	0.232746	0.641839	0.362623	0.716886	0.883133
XNR_0771_2	11.5585	-0.228162	1.17129	-0.194795	0.845553	0.937438
XNR_0771_3	8.06056	0.80379	1.07099	0.75051	0.452947	0.7263
XNR_0771_4	20.262	-0.953266	0.812428	-1.17335	0.240654	0.543943
XNR_0771_5	486.297	-1.86298	1.06659	-1.74666	0.0806966	0.316269
XNR_0774_1	0.754581	-3.81392	2.97635	-1.28141	0.20005	NA
XNR_0774_2	8.11664	-3.48116	1.26045	-2.76185	0.00574757	0.0561153
XNR_0774_3	60.9083	-10.217	3.90845	-2.61407	0.00894705	0.0768887
XNR_0774_4	0	NA	NA	NA	NA	NA
XNR_0774_5	8.22406	-1.94886	1.52018	-1.28199	0.199845	0.494458
XNR_0775_1	2.43533	-5.52018	2.00357	-2.75518	0.00586606	0.0568447
XNR_0775_2	29.4268	-5.34472	1.30452	-4.09709	4.18374e-05	0.00109574
XNR_0775_3	6.67175	-4.44884	1.47415	-3.0179	0.00254534	0.0318167
XNR_0775_4	0.233473	-2.90902	4.07535	-0.713808	0.475346	NA
XNR_0775_5	57.3029	-5.47391	1.82816	-2.99421	NA	NA
XNR_0779_1	0	NA	NA	NA	NA	NA
XNR_0779_2	0.881094	0.792597	2.53067	0.313197	0.754131	NA
XNR_0779_3	7.52936	0.100725	1.50651	0.0668598	0.946693	0.976031
XNR_0779_4	47.469	1.11392	0.763902	1.45819	0.144787	0.421512
XNR_0779_5	58.256	-1.50187	0.944002	-1.59096	0.111619	0.374383
XNR_0782_1	70.4511	-0.389982	1.05435	-0.369879	0.711473	0.883133
XNR_0782_2	113.227	-1.32962	0.944284	-1.40808	0.159109	0.439013
XNR_0782_3	18.7711	-2.21748	1.05255	-2.10676	0.0351384	0.191981
XNR_0782_4	0.115728	-0.954102	4.07175	-0.234322	0.814735	NA
XNR_0782_5	8.15708	0.0661306	1.03769	0.063729	0.949186	0.977016
XNR_0799_1	1.22182	-0.262351	1.80952	-0.144984	0.884724	0.953239
XNR_0799_2	0	NA	NA	NA	NA	NA
XNR_0799_3	16.7858	1.73985	0.978333	1.77839	0.0753403	0.30321
XNR_0799_4	6286.4	7.19815	1.64513	4.37543	NA	NA
XNR_0799_5	79.9078	0.638517	0.727129	0.878135	0.379871	0.67324
XNR_0809_1	11.9325	0.651303	0.920681	0.707414	0.479309	0.739386
XNR_0809_2	6.71255	1.52383	1.27209	1.1979	0.230958	0.533726
XNR_0809_3	5.82927	2.18136	1.32279	1.64905	0.0991366	0.352338
XNR_0809_4	25.3198	-0.0202238	1.13521	-0.0178151	0.985786	0.995284
XNR_0809_5	4.93487	2.13249	1.77938	1.19844	0.230746	0.533726
XNR_0817_1	9.6735	0.98203	0.926172	1.06031	0.289003	0.593721
XNR_0817_2	2.55539	-1.05308	1.8859	-0.558398	0.576573	0.819419
XNR_0817_3	1056.7	-2.98239	1.48258	-2.01163	NA	NA
XNR_0817_4	97.7059	-1.46482	1.07763	-1.3593	0.174052	0.452752
XNR_0817_5	415.332	2.44856	1.07318	2.28159	0.0225137	0.146828
XNR_0837_1	6.42502	-0.730294	1.33288	-0.547906	0.583756	0.823246
XNR_0837_2	79.2954	-0.68971	0.843252	-0.817916	0.413405	0.69675
XNR_0837_3	48.5171	0.624909	0.964882	0.647653	0.517209	0.770908
XNR_0837_4	60.3803	1.13159	1.03426	1.0941	0.27391	0.577328
XNR_0837_5	208.018	1.92737	1.09628	1.7581	0.0787303	0.310938
XNR_0851_1	65.2659	-0.493176	0.731397	-0.674293	0.500125	0.753831
XNR_0851_2	8.82427	-2.58133	1.67298	-1.54295	0.122843	0.39588
XNR_0851_3	1.87946	2.11578	1.9567	1.0813	0.279564	0.583162
XNR_0851_4	3.08077	0.786005	1.39032	0.565342	0.571841	0.817624
XNR_0851_5	36.3229	0.898614	0.93187	0.964313	0.334889	0.633677
XNR_0855_1	0	NA	NA	NA	NA	NA
XNR_0855_2	70939.7	-3.60082	1.81215	-1.98705	NA	NA
XNR_0855_3	0.232546	0.167627	4.0181	0.0417179	0.966724	NA
XNR_0855_4	40.672	1.07685	0.881516	1.22159	0.221862	0.522216
XNR_0855_5	0.175917	-0.202098	4.04972	-0.0499043	0.960199	NA
XNR_0857_1	11.6016	-0.565425	0.914531	-0.618267	0.536399	0.786464
XNR_0857_2	48.3642	0.255759	0.980205	0.260924	0.794151	0.920836
XNR_0857_3	138.616	-6.12123	1.64679	-3.71707	NA	NA
XNR_0857_4	202.971	7.57996	1.89197	4.00639	NA	NA
XNR_0857_5	53.0274	1.84868	0.939046	1.96868	0.0489901	0.234301
XNR_0862_1	19.3236	-0.381333	1.04873	-0.363616	0.716145	0.883133
XNR_0862_2	0	NA	NA	NA	NA	NA
XNR_0862_3	17.9009	0.266457	1.0765	0.247522	0.804504	0.928274
XNR_0862_4	10.6352	1.69697	1.06324	1.59604	0.110479	0.374028
XNR_0862_5	46.3189	-3.12044	1.24649	-2.50338	NA	NA
XNR_0863_1	3.81757	2.14512	1.70877	1.25536	0.209348	0.505746
XNR_0863_2	10.0284	-0.51443	1.30472	-0.394284	0.693371	0.881655
XNR_0863_3	46.0123	-7.19457	1.7303	-4.15799	3.21059e-05	0.000882911
XNR_0863_4	6.3775	2.0223	1.46031	1.38485	0.166099	0.439909
XNR_0863_5	3.19048	-2.32783	1.58028	-1.47305	0.140739	0.41712
XNR_0872_1	10.016	-3.26819	1.25243	-2.60948	0.00906792	0.0773043
XNR_0872_2	11.0025	1.00544	1.29155	0.778481	0.436286	0.716925
XNR_0872_3	14.5584	1.03449	0.906123	1.14166	0.253593	0.559397
XNR_0872_4	6.32195	1.44511	1.56395	0.924012	0.35548	0.65099
XNR_0872_5	341.581	1.10525	1.08071	1.02271	0.306445	0.609707
XNR_0878_1	112.073	0.0296698	1.14308	0.0259561	0.979292	0.994358
XNR_0878_2	467.032	-0.720944	0.750748	-0.960301	0.336904	0.634579
XNR_0878_3	9.11596	0.464288	1.12045	0.414376	0.678599	0.877996
XNR_0878_4	1345.45	-6.23095	1.57402	-3.95861	NA	NA
XNR_0878_5	44.5441	1.94412	1.04758	1.85582	0.0634797	0.270622
XNR_0886_1	9.09184	0.34045	0.976197	0.348752	0.727276	0.88475
XNR_0886_2	7.35324	0.349878	1.17616	0.297474	0.766105	0.904848
XNR_0886_3	4.84611	2.21731	1.44307	1.53652	0.12441	0.397053
XNR_0886_4	4.55702	0.190281	1.47378	0.129111	0.89727	0.957674
XNR_0886_5	2.78081	-2.49976	1.65612	-1.50941	0.131195	0.406902
XNR_0890_1	69.0531	4.57403	1.69126	2.70451	NA	NA
XNR_0890_2	3.61441	-0.547565	1.20485	-0.454467	0.649493	0.861465
XNR_0890_3	17.6657	-0.776235	1.11525	-0.69602	0.486416	0.743136
XNR_0890_4	0	NA	NA	NA	NA	NA
XNR_0890_5	240.395	3.35597	0.811652	4.13474	3.55364e-05	0.000961231
XNR_0896_1	95.4531	2.80314	0.990496	2.83004	0.00465419	0.0498664
XNR_0896_2	119.034	-1.93812	1.13676	-1.70496	0.088202	0.333028
XNR_0896_3	0.871664	2.10022	2.87289	0.731047	0.46475	NA
XNR_0896_4	1069.03	-4.34283	1.52155	-2.8542	NA	NA
XNR_0896_5	1.33848	-0.949938	2.06513	-0.459991	0.645523	0.859226
XNR_0902_1	108.897	0.566716	0.653311	0.867451	0.385695	0.679185
XNR_0902_2	35.7087	1.10509	0.940552	1.17494	0.240019	0.543943
XNR_0902_3	9.96594	-0.142825	1.06716	-0.133836	0.893532	0.956114
XNR_0902_4	1.81023	-3.33421	2.24233	-1.48694	0.137031	0.414579
XNR_0902_5	1.1643	0.634685	2.48148	0.255769	0.79813	NA
XNR_0921_1	18.3774	2.42519	1.24357	1.95018	0.0511544	0.240408
XNR_0921_2	69.2933	0.340767	0.965836	0.352821	0.724223	0.883332
XNR_0921_3	1.15794	-3.22132	2.83581	-1.13595	0.255979	NA
XNR_0921_4	12.2533	0.374028	1.02646	0.364388	0.715568	0.883133
XNR_0921_5	2.50984	0.337333	1.44173	0.233978	0.815002	0.931578
XNR_0936_1	13.5051	-0.922023	1.07303	-0.859272	0.390191	0.681285
XNR_0936_2	33.8727	-0.189688	1.28347	-0.147794	0.882505	0.953239
XNR_0936_3	128.459	-0.835144	0.727907	-1.14732	0.251248	0.555712
XNR_0936_4	331.342	0.739681	0.896961	0.824653	0.409569	0.692406
XNR_0936_5	0	NA	NA	NA	NA	NA
XNR_0961_1	0	NA	NA	NA	NA	NA
XNR_0961_2	0.348273	0.75778	3.73826	0.202709	0.839363	NA
XNR_0961_3	1.11473	1.21866	2.05205	0.593872	0.552598	NA
XNR_0961_4	1.04222	-4.27049	3.37452	-1.26551	0.205688	NA
XNR_0961_5	1.98923	-0.647113	2.06633	-0.31317	0.754151	0.896506
XNR_0963_1	69.6616	-2.03177	1.39209	-1.45951	0.144424	0.421512
XNR_0963_2	406.192	1.0289	0.79502	1.29418	0.195603	0.48753
XNR_0963_3	29.6458	-1.22695	1.09497	-1.12054	0.262485	0.56912
XNR_0963_4	16.3643	-0.76055	0.995004	-0.764369	0.444647	0.722423
XNR_0963_5	95.7154	0.695926	0.649816	1.07096	0.284188	0.589082
XNR_0964_1	182.841	-0.185903	0.820029	-0.226702	0.820655	0.933395
XNR_0964_2	44.3286	-2.27709	1.23854	-1.83853	0.065985	0.275603
XNR_0964_3	30.6866	-0.554358	1.51485	-0.36595	0.714403	0.883133
XNR_0964_4	0	NA	NA	NA	NA	NA
XNR_0964_5	692.958	0.29542	1.49931	0.197037	0.843798	0.937438
XNR_0969_1	813.149	-4.15566	1.25666	-3.30691	NA	NA
XNR_0969_2	10.5063	-7.6955	2.67514	-2.87667	0.00401899	0.0442088
XNR_0969_3	90.8492	0.625387	0.740632	0.844396	0.398448	0.68412
XNR_0969_4	87.8714	-0.630629	1.36594	-0.46168	0.644311	0.859226
XNR_0969_5	26.9503	0.978792	0.820703	1.19263	0.233016	0.535482
XNR_0978_1	56.2188	1.22998	1.16467	1.05608	0.290933	0.594109
XNR_0978_2	71.1426	0.00240462	0.978237	0.00245812	0.998039	0.99925
XNR_0978_3	3.10028	1.84636	1.67594	1.10168	0.2706	0.57607
XNR_0978_4	574.427	5.58141	1.55411	3.5914	NA	NA
XNR_0978_5	2.22619	2.11385	1.93986	1.08969	0.275849	0.579072
XNR_0985_1	63.4364	-0.496431	0.839467	-0.591365	0.554276	0.80137
XNR_0985_2	60.2103	-1.05384	0.841283	-1.25266	0.21033	0.505895
XNR_0985_3	35.0017	1.47583	1.01228	1.45793	0.14486	0.421512
XNR_0985_4	21.7822	-2.22894	1.55909	-1.42965	0.152818	0.431763
XNR_0985_5	2.6342	1.25872	1.8495	0.680576	0.49614	0.751727
XNR_0993_1	0	NA	NA	NA	NA	NA
XNR_0993_2	0.349654	0.790174	3.64661	0.216687	0.828452	NA
XNR_0993_3	62.6582	-4.66551	1.4458	-3.22693	0.00125126	0.0173494
XNR_0993_4	86.5701	-2.47074	1.11034	-2.22521	0.0260672	0.1593
XNR_0993_5	11.4515	-0.173709	1.06023	-0.163841	0.869856	0.947438
XNR_1002_1	41.1412	-1.1415	1.0796	-1.05734	0.290356	0.593721
XNR_1002_2	24.8064	1.21587	0.792078	1.53504	0.124774	0.397446
XNR_1002_3	26.509	2.03158	1.07427	1.89113	0.0586064	0.257182
XNR_1002_4	49.3163	-3.48628	0.866206	-4.02478	5.70297e-05	0.0014703
XNR_1002_5	0.174827	-0.208938	4.05033	-0.0515855	0.958859	NA
XNR_1014_1	47.1915	-1.41416	0.740212	-1.91048	0.0560709	0.251522
XNR_1014_2	48.1629	0.45796	0.958783	0.477648	0.632901	0.859226
XNR_1014_3	0	NA	NA	NA	NA	NA
XNR_1014_4	327.112	-1.99071	0.834191	-2.38639	0.0170146	0.124774
XNR_1014_5	27286.1	0.426652	1.101	0.387512	0.698377	0.881655
XNR_1023_1	3.97284	0.802509	1.28425	0.624884	0.532047	0.78287
XNR_1023_2	9724.6	-0.659977	0.574182	-1.14942	0.250382	0.555712
XNR_1023_3	58.3011	0.402347	1.03294	0.389517	0.696893	0.881655
XNR_1023_4	1.73594	0.198676	2.79189	0.0711616	0.943269	0.975146
XNR_1023_5	1094.47	-0.490648	0.660117	-0.743274	0.457316	0.727995
XNR_1033_1	166.09	0.31891	1.18048	0.270154	0.787042	0.916457
XNR_1033_2	10.8927	0.319132	0.973148	0.327938	0.742959	0.890096
XNR_1033_3	7.35239	0.293759	1.1483	0.255821	0.798089	0.922808
XNR_1033_4	9633.73	0.967581	1.11461	0.868087	0.385347	0.679185
XNR_1033_5	29.8192	-0.16721	0.974947	-0.171506	0.863826	0.947438
XNR_1037_1	11.3009	3.75699	1.37325	2.73584	0.00622206	0.0590023
XNR_1037_2	5.08849	0.0310613	1.31693	0.0235861	0.981183	0.994513
XNR_1037_3	187.158	5.31208	1.38607	3.83248	0.000126858	0.00275414
XNR_1037_4	41.307	-0.0809141	0.838576	-0.0964899	0.923132	0.96812
XNR_1037_5	1436.02	-2.93206	0.86382	-3.39429	0.000688058	0.0110223
XNR_1079_1	120.932	4.24555	0.862116	4.92457	8.45465e-07	3.48754e-05
XNR_1079_2	0.0590992	-1.0554	4.07536	-0.258972	0.795657	NA
XNR_1079_3	144.927	1.59221	1.69311	0.940405	0.34701	0.646188
XNR_1079_4	39.3875	0.572119	0.821505	0.696428	0.486161	0.743136
XNR_1079_5	168.67	-0.778173	1.66037	-0.468675	NA	NA
XNR_1082_1	4975.74	6.7344	1.07218	6.28105	3.36298e-10	4.62409e-08
XNR_1082_2	107.782	2.93514	0.979652	2.9961	0.00273453	0.0331763
XNR_1082_3	16634.4	5.68354	0.760921	7.46929	8.06316e-14	3.02543e-11
XNR_1082_4	2599.19	6.65198	0.963201	6.90612	4.98089e-12	8.21847e-10
XNR_1082_5	338.834	5.45613	0.962829	5.66677	1.45517e-08	1.09138e-06
XNR_1083_1	952.289	5.92801	0.961394	6.16606	7.00134e-10	8.88631e-08
XNR_1083_2	20.5787	4.98876	1.41667	3.52146	0.000429169	0.0076143
XNR_1083_3	135.674	-1.21486	1.29537	-0.937849	0.348322	0.646492
XNR_1083_4	976.882	1.16031	1.15106	1.00804	0.313437	0.614948
XNR_1083_5	8313.19	-4.9943	1.90411	-2.62291	NA	NA
XNR_1095_1	3.32547	-0.602643	2.57947	-0.23363	0.815272	0.931578
XNR_1095_2	58.5252	-0.840413	0.850738	-0.987863	0.32322	0.623235
XNR_1095_3	29.292	0.592573	0.778794	0.760885	0.446726	0.724511
XNR_1095_4	11.8058	-2.01731	0.86141	-2.34187	0.0191874	0.133022
XNR_1095_5	1989.65	-4.41622	0.769875	-5.73629	9.67747e-09	7.98391e-07
XNR_1098_1	0	NA	NA	NA	NA	NA
XNR_1098_2	81.3266	-1.10261	1.1058	-0.997117	0.318708	0.621504
XNR_1098_3	94.1128	-0.986898	1.30088	-0.758641	NA	NA
XNR_1098_4	0	NA	NA	NA	NA	NA
XNR_1098_5	60.5651	1.83068	0.682997	2.68037	0.00735413	0.0685555
XNR_1135_1	73.1269	-1.59938	1.12722	-1.41887	0.155937	0.433898
XNR_1135_2	4.0765	0.0077211	1.28419	0.00601244	0.995203	0.99925
XNR_1135_3	0.932327	-0.334985	2.4351	-0.137565	0.890584	NA
XNR_1135_4	6373.86	-2.70266	1.19964	-2.2529	0.0242652	0.152815
XNR_1135_5	34.6531	-0.955144	0.961439	-0.993452	0.32049	0.621504
XNR_1155_1	0.988507	-1.54415	2.16455	-0.713379	0.475611	NA
XNR_1155_2	3.11345	2.77784	1.87221	1.48372	0.137882	0.415453
XNR_1155_3	31.3596	0.548932	0.949704	0.578004	0.563262	0.808298
XNR_1155_4	489.967	1.39544	0.717153	1.94581	0.0516775	0.241552
XNR_1155_5	1.1709	0.263255	1.99681	0.131838	0.895113	0.957176
XNR_1159_1	7.90102	-2.19576	1.05724	-2.07688	0.0378129	0.199972
XNR_1159_2	164.508	1.93529	0.966299	2.00279	0.0452003	0.22464
XNR_1159_3	16.1674	-2.33003	0.831097	-2.80355	0.00505428	0.0530718
XNR_1159_4	64.6349	-0.30718	0.995452	-0.308584	0.757638	0.898167
XNR_1159_5	29.3552	-0.441795	0.895977	-0.493087	0.621951	0.85305
XNR_1176_1	68.8388	2.27358	1.09395	2.07832	0.0376802	0.199911
XNR_1176_2	0	NA	NA	NA	NA	NA
XNR_1176_3	67.115	-1.32242	1.44295	-0.916473	0.359419	0.657473
XNR_1176_4	2.96798	-1.67118	1.44995	-1.15258	0.249084	0.55464
XNR_1176_5	442.599	-2.23876	1.31145	-1.70709	0.0878055	0.332291
XNR_1177_1	8.76881	0.0962797	1.22996	0.0782787	0.937606	0.9736
XNR_1177_2	20.5602	-0.572662	1.04142	-0.549884	0.582399	0.823066
XNR_1177_3	9.83687	0.541561	0.947993	0.571271	0.567816	0.81361
XNR_1177_4	432.17	-0.176874	0.800511	-0.220952	0.82513	0.934261
XNR_1177_5	14.2803	0.599816	1.0506	0.570929	0.568048	0.81361
XNR_1188_1	4.01249	-0.143492	1.26431	-0.113494	0.909639	0.961919
XNR_1188_2	0	NA	NA	NA	NA	NA
XNR_1188_3	0.81243	-0.0298569	2.24629	-0.0132917	0.989395	NA
XNR_1188_4	453.221	1.18804	0.851969	1.39447	0.163177	0.439909
XNR_1188_5	3.4218	-2.94565	1.4337	-2.05459	0.0399191	0.206478
XNR_1193_1	0.405058	-3.01042	4.07175	-0.739344	0.459698	NA
XNR_1193_2	627.905	5.12851	1.09512	4.68308	2.82593e-06	0.000107651
XNR_1193_3	140.927	-3.59721	1.34034	-2.68381	NA	NA
XNR_1193_4	186.464	-0.381039	0.72089	-0.528568	0.597105	0.832952
XNR_1193_5	23.649	1.70598	0.853897	1.99787	0.0457305	0.22524
XNR_1194_1	108.917	1.43638	0.871443	1.64828	0.0992952	0.352338
XNR_1194_2	5.251	2.07957	1.59684	1.3023	0.192814	0.484643
XNR_1194_3	116.674	-6.77654	1.75556	-3.86004	NA	NA
XNR_1194_4	36.5683	0.345421	0.855727	0.403657	0.686465	0.881655
XNR_1194_5	78.9919	0.385326	0.675896	0.570097	0.568612	0.813712
XNR_1212_1	139.971	-2.39798	1.22782	-1.95303	NA	NA
XNR_1212_2	8.8603	-0.111077	1.28319	-0.086563	0.931019	0.971699
XNR_1212_3	17.6161	0.609693	0.936634	0.65094	0.515085	0.769132
XNR_1212_4	63.4145	-0.25283	0.869305	-0.290842	0.771172	0.906573
XNR_1212_5	0.754581	-3.81392	2.97635	-1.28141	0.20005	NA
XNR_1224_1	142.039	1.92136	0.883537	2.17462	0.0296587	0.169919
XNR_1224_2	1101.97	-1.91629	1.0565	-1.81381	0.0697074	0.287492
XNR_1224_3	3.30931	-0.60713	1.53324	-0.395977	0.692122	0.881655
XNR_1224_4	80.5872	-5.19299	1.35195	-3.84111	NA	NA
XNR_1224_5	688.374	-1.25167	0.878434	-1.42489	0.15419	0.43282
XNR_1228_1	129.345	0.596532	0.806092	0.740029	0.459282	0.730073
XNR_1228_2	4.77099	-3.82038	1.63905	-2.33084	0.0197616	0.134
XNR_1228_3	0.353215	0.829571	3.65169	0.227175	0.820288	NA
XNR_1228_4	15.1332	1.58487	0.947265	1.6731	0.0943081	0.341996
XNR_1228_5	166.964	-0.421791	1.5122	-0.278926	NA	NA
XNR_1284_1	25.9454	0.071015	1.00051	0.0709789	0.943415	0.975146
XNR_1284_2	1.3894	-1.52613	2.80247	-0.544567	0.586051	0.824157
XNR_1284_3	0.118198	-0.508034	4.05812	-0.125189	0.900374	NA
XNR_1284_4	3.0189	-2.09118	1.397	-1.49691	0.134417	0.412246
XNR_1284_5	11.2304	0.355616	1.04612	0.339937	0.733904	0.888864
XNR_1300_1	5.51267	-1.25313	1.27731	-0.981065	0.326561	0.626924
XNR_1300_2	277.51	-2.13597	0.992114	-2.15295	0.0313224	0.177139
XNR_1300_3	53.8902	-0.0170939	1.03629	-0.0164953	0.986839	0.995284
XNR_1300_4	0	NA	NA	NA	NA	NA
XNR_1300_5	167.826	1.09695	0.746105	1.47024	0.141496	0.41712
XNR_1333_1	0	NA	NA	NA	NA	NA
XNR_1333_2	21.333	0.952266	1.18173	0.805822	0.420346	0.70266
XNR_1333_3	0.0590992	-1.0554	4.07536	-0.258972	0.795657	NA
XNR_1333_4	144.117	-2.25598	0.895177	-2.52015	0.0117306	0.0962183
XNR_1333_5	23.4314	2.70346	1.14395	2.36326	0.0181147	0.128833
XNR_1350_1	105.838	0.209341	1.10412	0.189599	0.849623	0.937438
XNR_1350_2	83.9809	-0.997526	0.958326	-1.0409	0.29792	0.603178
XNR_1350_3	18.2609	-0.0250749	1.04801	-0.0239262	0.980911	0.994513
XNR_1350_4	337.06	-2.1717	1.06802	-2.0334	0.0420123	0.214675
XNR_1350_5	655.822	1.17128	1.07067	1.09397	0.273968	0.577328
XNR_1354_1	3.55756	-0.75074	1.90282	-0.394541	0.693182	0.881655
XNR_1354_2	44.3374	-1.00362	0.768365	-1.30617	0.191494	0.484643
XNR_1354_3	35.7844	1.71007	0.867451	1.97137	0.0486813	0.233501
XNR_1354_4	0.0590992	-1.0554	4.07536	-0.258972	0.795657	NA
XNR_1354_5	265.23	2.85913	1.78447	1.60223	NA	NA
XNR_1355_1	1207	-3.66465	1.24583	-2.94152	0.00326601	0.0376847
XNR_1355_2	224.646	-2.53006	1.39147	-1.81827	NA	NA
XNR_1355_3	592.908	-1.94088	1.18581	-1.63675	0.101683	0.356971
XNR_1355_4	3344.55	-3.83096	1.58493	-2.41711	NA	NA
XNR_1355_5	0.470033	1.22819	3.31922	0.370024	0.711364	NA
XNR_1364_1	26.9075	-0.169013	0.888811	-0.190156	0.849187	0.937438
XNR_1364_2	1202.99	-1.15785	1.43963	-0.804272	NA	NA
XNR_1364_3	1.34574	1.06067	2.31615	0.457945	0.646992	0.859226
XNR_1364_4	2.0875	-1.81994	2.64571	-0.687881	0.491528	0.747485
XNR_1364_5	32.5433	0.150171	0.772101	0.194497	0.845787	0.937438
XNR_1369_1	25.3939	3.46387	1.46303	2.36761	0.0179035	0.127882
XNR_1369_2	0	NA	NA	NA	NA	NA
XNR_1369_3	40.4184	-7.03982	2.31041	-3.04701	0.00231133	0.0296638
XNR_1369_4	1577.55	0.912889	1.47999	0.616821	NA	NA
XNR_1369_5	0.233473	-2.90902	4.07535	-0.713808	0.475346	NA
XNR_1386_1	35.1186	-0.796458	0.803634	-0.991071	0.321651	0.621504
XNR_1386_2	74.3696	0.234645	0.792113	0.296227	0.767057	0.905325
XNR_1386_3	8.02655	0.749036	1.09921	0.681429	0.4956	0.751727
XNR_1386_4	12.2056	0.501779	0.896925	0.559444	0.575859	0.819109
XNR_1386_5	4843.32	-7.62461	1.70538	-4.4709	NA	NA
XNR_1387_1	36.099	-0.148171	0.701449	-0.211235	0.832704	0.93692
XNR_1387_2	0.699945	0.254325	2.24147	0.113464	0.909663	NA
XNR_1387_3	19.2819	1.46832	1.15774	1.26827	0.204702	0.497973
XNR_1387_4	2.73776	0.224071	1.51051	0.148341	0.882074	0.953239
XNR_1387_5	26.4683	-0.851316	1.15842	-0.734896	0.462403	0.731538
XNR_1400_1	0.697025	-1.21036	2.68426	-0.450912	0.652053	NA
XNR_1400_2	96.6618	2.5587	1.26789	2.01808	NA	NA
XNR_1400_3	223.755	-0.691464	0.7054	-0.980244	0.326966	0.626924
XNR_1400_4	0	NA	NA	NA	NA	NA
XNR_1400_5	1052.73	-1.41225	0.882647	-1.60002	0.109595	0.373618
XNR_1404_1	233.457	0.167477	0.589092	0.284297	0.776183	0.908944
XNR_1404_2	789.743	-5.45132	1.49054	-3.65727	NA	NA
XNR_1404_3	4.89092	0.625183	1.43083	0.436937	0.662157	0.868716
XNR_1404_4	3237.4	5.38406	1.48636	3.62232	NA	NA
XNR_1404_5	39.9059	-1.28142	0.819299	-1.56405	0.117807	0.386444
XNR_1442_1	1546.84	-1.31241	0.746593	-1.75786	0.0787708	0.310938
XNR_1442_2	0.353215	0.829571	3.65169	0.227175	0.820288	NA
XNR_1442_3	972.697	-6.4984	1.5812	-4.10979	NA	NA
XNR_1442_4	1144	-8.34571	1.68022	-4.96702	NA	NA
XNR_1442_5	55.8328	-1.00358	0.748821	-1.34021	0.180176	0.46307
XNR_1444_1	1.57564	0.0644574	1.8524	0.0347968	0.972242	0.988416
XNR_1444_2	7.23501	0.790766	1.04191	0.758955	0.44788	0.724511
XNR_1444_3	39.9634	-0.563253	1.06477	-0.528991	0.596811	0.832952
XNR_1444_4	10.551	-3.25882	1.51523	-2.15071	0.0314987	0.177139
XNR_1444_5	4.07234	-1.1606	2.07418	-0.55955	0.575786	0.819109
XNR_1460_1	1.68781	0.197361	1.88684	0.104599	0.916694	0.963405
XNR_1460_2	161.096	-5.15667	0.966443	-5.33572	9.51667e-08	5.60804e-06
XNR_1460_3	13698.5	-12.3214	0.736137	-16.7379	6.93442e-63	1.14418e-59
XNR_1460_4	63.9309	-8.2487	1.84548	-4.46969	NA	NA
XNR_1460_5	3.77784	-5.2399	1.96466	-2.66707	0.00765149	0.0701233
XNR_1463_1	19.6082	-7.63132	1.51659	-5.03189	4.85679e-07	2.28963e-05
XNR_1463_2	119.718	-4.98378	0.952417	-5.23277	1.66988e-07	8.88808e-06
XNR_1463_3	22.6662	1.16629	1.05622	1.10421	0.269504	0.575266
XNR_1463_4	399.582	-5.33318	1.34874	-3.9542	7.67914e-05	0.00186332
XNR_1463_5	95.2211	-5.35469	1.06135	-5.04517	4.53111e-07	2.19892e-05
XNR_1467_1	1.21517	-4.55673	3.23607	-1.40811	0.1591	0.439013
XNR_1467_2	7.7902	-5.28533	1.45219	-3.63957	0.000273099	0.00523969
XNR_1467_3	9.9321	-2.59336	1.10954	-2.33732	0.0194225	0.134
XNR_1467_4	55.2771	-10.0699	1.70376	-5.91039	3.4129e-09	3.20281e-07
XNR_1467_5	10.381	-4.56258	1.28111	-3.56142	0.000368854	0.00691601
XNR_1512_1	140.239	2.54563	1.0107	2.51868	0.0117795	0.0962183
XNR_1512_2	25.4269	0.95814	0.864166	1.10875	0.26754	0.5733
XNR_1512_3	282.994	-5.04604	1.33787	-3.7717	NA	NA
XNR_1512_4	16.5781	-0.275681	1.4106	-0.195435	0.845052	0.937438
XNR_1512_5	30.0083	0.618142	0.968262	0.638404	0.523211	0.776347
XNR_1515_1	5.21108	-6.6445	2.76918	-2.39944	0.01642	0.122676
XNR_1515_2	0.990818	0.551224	2.07607	0.265514	0.790614	NA
XNR_1515_3	9.14496	5.49596	2.53517	2.16789	NA	NA
XNR_1515_4	4.18779	0.0467337	1.1586	0.0403363	0.967825	0.98736
XNR_1515_5	2008.51	0.668495	1.15685	0.577859	0.563359	0.808298
XNR_1520_1	6.58955	-3.92536	1.67116	-2.34889	0.0188296	0.132208
XNR_1520_2	38.4294	1.78733	1.06671	1.67556	0.0938248	0.341606
XNR_1520_3	38.1641	0.414449	1.00877	0.410847	0.681185	0.879464
XNR_1520_4	116.742	-0.16033	0.714499	-0.224395	0.82245	0.933395
XNR_1520_5	201.313	-0.998691	0.857866	-1.16416	0.24436	0.547819
XNR_1539_1	2491.21	2.17368	1.28211	1.6954	0.0899997	0.335213
XNR_1539_2	30.3316	-0.895958	0.917643	-0.976369	0.328882	0.628073
XNR_1539_3	233.421	4.09396	1.45314	2.81733	NA	NA
XNR_1539_4	1191.14	-1.55717	1.11845	-1.39226	0.163843	0.439909
XNR_1539_5	551.329	-3.80024	1.32797	-2.86169	NA	NA
XNR_1560_1	25.0635	0.732036	0.864101	0.847165	0.396903	0.682177
XNR_1560_2	1.62242	-3.91207	2.67558	-1.46214	0.143703	0.42067
XNR_1560_3	100.301	6.38943	1.97188	3.24027	NA	NA
XNR_1560_4	0.293025	0.556946	3.86652	0.144043	0.885467	NA
XNR_1560_5	93.8678	0.442272	0.82593	0.535484	0.592316	0.82894
XNR_1572_1	2.44892	-2.46708	1.84053	-1.34042	0.180109	0.46307
XNR_1572_2	6.07486	-1.00782	1.3474	-0.747972	0.454477	0.726635
XNR_1572_3	26.6273	1.33779	1.2337	1.08437	0.2782	0.581052
XNR_1572_4	45.2088	-2.38668	1.07598	-2.21814	0.026545	0.161027
XNR_1572_5	13.3808	0.0209803	0.973046	0.0215614	0.982798	0.994785
XNR_1573_1	21.1243	-1.21119	1.77267	-0.683255	0.494446	0.75123
XNR_1573_2	0	NA	NA	NA	NA	NA
XNR_1573_3	0	NA	NA	NA	NA	NA
XNR_1573_4	342.108	-2.37602	1.25413	-1.89456	0.0581507	0.256547
XNR_1573_5	399.782	1.64656	1.59611	1.03161	0.302255	0.607456
XNR_1590_1	107.485	4.82993	1.70371	2.83494	NA	NA
XNR_1590_2	2.44765	0.411949	1.4745	0.279381	0.779952	0.912063
XNR_1590_3	201.469	-1.8688	1.17469	-1.59089	0.111634	0.374383
XNR_1590_4	36.2214	0.248097	1.29812	0.191121	0.848431	0.937438
XNR_1590_5	1264.09	-3.80338	1.48038	-2.56919	NA	NA
XNR_1643_1	37.5338	0.809231	0.794509	1.01853	0.308426	0.611707
XNR_1643_2	7.10164	-0.599135	1.13307	-0.528771	0.596965	0.832952
XNR_1643_3	3.14841	0.703732	1.45771	0.482765	0.629262	0.858085
XNR_1643_4	0	NA	NA	NA	NA	NA
XNR_1643_5	8.93514	0.168128	1.39782	0.120279	0.904262	0.959507
XNR_1645_1	9.69292	1.56037	1.26513	1.23337	0.21744	0.516501
XNR_1645_2	61.8496	1.59712	0.90184	1.77096	0.0765679	0.305901
XNR_1645_3	4402.32	-0.451704	1.16495	-0.387746	0.698204	0.881655
XNR_1645_4	7.56357	1.04659	1.1251	0.930221	0.352257	0.650138
XNR_1645_5	39.0063	0.449569	0.730688	0.615268	0.538378	0.787521
XNR_1649_1	89.8804	0.952404	0.759527	1.25394	0.209862	0.505895
XNR_1649_2	38.8468	-0.759727	1.08145	-0.702508	0.482362	0.739682
XNR_1649_3	7.09765	-0.38878	1.02976	-0.377546	0.705768	0.883133
XNR_1649_4	2031.51	0.159261	1.13208	0.140681	0.888122	0.953239
XNR_1649_5	11.2905	1.70885	1.02213	1.67185	0.0945532	0.342133
XNR_1653_1	0	NA	NA	NA	NA	NA
XNR_1653_2	30.4135	2.25192	1.39959	1.60898	0.10762	0.370715
XNR_1653_3	0	NA	NA	NA	NA	NA
XNR_1653_4	892.989	-0.981781	0.755808	-1.29898	0.19395	0.484643
XNR_1653_5	43.0167	-1.10201	1.24641	-0.884148	0.376616	0.671631
XNR_1680_1	979.145	-3.98796	1.62035	-2.46117	NA	NA
XNR_1680_2	0	NA	NA	NA	NA	NA
XNR_1680_3	1.45139	2.82962	2.24416	1.26088	0.207352	0.501669
XNR_1680_4	31.243	0.0204138	0.895895	0.0227859	0.981821	0.994513
XNR_1680_5	8.81405	2.10482	1.90153	1.10691	0.268333	0.57351
XNR_1681_1	66.1234	-0.0951302	0.684372	-0.139004	0.889447	0.953598
XNR_1681_2	45.9604	0.618531	1.11146	0.556505	0.577866	0.819844
XNR_1681_3	9.92852	1.66542	0.997648	1.66935	0.095048	0.343171
XNR_1681_4	16.9217	-0.656952	0.921106	-0.713221	0.475709	0.738535
XNR_1681_5	7.12343	1.38912	1.15103	1.20685	0.227491	0.529421
XNR_1694_1	24.9457	-0.906751	0.887086	-1.02217	0.306701	0.609707
XNR_1694_2	0	NA	NA	NA	NA	NA
XNR_1694_3	16010.5	-1.67877	1.12632	-1.49049	0.136094	0.414309
XNR_1694_4	146.707	2.1663	1.31558	1.64665	NA	NA
XNR_1694_5	30.4798	-0.442914	1.07211	-0.413124	0.679516	0.877996
XNR_1695_1	2.21404	-1.77392	1.56278	-1.1351	0.256331	0.563287
XNR_1695_2	21.5128	-1.26412	0.732506	-1.72574	0.0843943	0.323087
XNR_1695_3	23.7941	-1.33088	1.00567	-1.32337	0.185711	0.475076
XNR_1695_4	683.469	-4.14915	1.59112	-2.60769	NA	NA
XNR_1695_5	51.6593	1.23142	0.728894	1.68944	0.091135	0.337159
XNR_1699_1	10582.2	-3.73595	1.33342	-2.80179	0.00508203	0.0530718
XNR_1699_2	85.0064	3.62324	1.04928	3.45307	0.000554241	0.00942781
XNR_1699_3	886.7	5.50956	1.95846	2.81322	NA	NA
XNR_1699_4	304.834	1.09899	0.864454	1.27131	0.203619	0.497973
XNR_1699_5	0.755936	1.89607	2.95595	0.641442	0.521235	NA
XNR_1700_1	3039.3	5.17925	0.724912	7.14466	9.02184e-13	1.86075e-10
XNR_1700_2	3716.92	7.6874	1.25607	6.12019	9.34629e-10	1.10153e-07
XNR_1700_3	7.06855	3.05904	1.44461	2.11756	0.0342125	0.189431
XNR_1700_4	145.51	3.7884	1.06834	3.54606	0.000391044	0.00716915
XNR_1700_5	137.72	0.914677	0.859989	1.06359	0.287514	0.593212
XNR_1703_1	2.10293	-1.59231	1.82315	-0.873387	0.382452	0.675867
XNR_1703_2	0.0590992	-1.0554	4.07536	-0.258972	0.795657	NA
XNR_1703_3	127.006	3.30609	0.97612	3.38697	0.000706685	0.0111051
XNR_1703_4	28.9219	1.19733	1.28195	0.933993	0.350308	0.648718
XNR_1703_5	107.252	-2.78191	1.37893	-2.01743	NA	NA
XNR_1731_1	72.7241	0.147024	0.956135	0.153769	0.877792	0.951854
XNR_1731_2	5.88927	-2.85083	1.43222	-1.9905	0.0465355	0.2265
XNR_1731_3	143.186	1.46599	0.675614	2.16987	0.030017	0.171377
XNR_1731_4	694.762	0.702415	1.16007	0.605496	0.54485	0.793304
XNR_1731_5	3503.27	-6.45607	1.29651	-4.9796	6.37171e-07	2.79372e-05
XNR_1753_1	1.86501	0.813913	1.71885	0.47352	0.635842	0.859226
XNR_1753_2	3.07645	-2.97736	1.53509	-1.93953	0.0524367	0.241677
XNR_1753_3	6.38413	1.26885	1.36391	0.930301	0.352215	0.650138
XNR_1753_4	9.69434	-0.899914	1.17378	-0.766681	0.443271	0.722029
XNR_1753_5	34.869	-0.961375	1.51919	-0.63282	0.526851	0.780345
XNR_1762_1	46.8155	1.54989	0.848684	1.82623	0.0678161	0.281855
XNR_1762_2	281.419	9.45185	1.77495	5.32514	1.00878e-07	5.73961e-06
XNR_1762_3	66.0702	1.06458	0.77713	1.36989	0.170722	0.44733
XNR_1762_4	2310.8	-8.97162	1.70264	-5.26926	NA	NA
XNR_1762_5	4.40968	-2.02308	1.47991	-1.36703	0.171617	0.448052
XNR_1769_1	0.233473	-2.90902	4.07535	-0.713808	0.475346	NA
XNR_1769_2	324.985	-3.42448	0.998884	-3.4283	0.000607371	0.0102262
XNR_1769_3	635.492	-3.87059	1.26221	-3.06652	0.00216567	0.0283599
XNR_1769_4	200.163	-0.203132	0.832905	-0.243884	0.807321	0.929363
XNR_1769_5	250.193	-1.69578	0.900953	-1.88221	0.0598073	0.260331
XNR_1771_1	125.101	-0.685515	0.973157	-0.704423	0.481169	0.739386
XNR_1771_2	373.43	-5.51722	1.40185	-3.93567	8.29664e-05	0.00198398
XNR_1771_3	3.03668	0.918251	1.5751	0.582981	0.559906	0.805445
XNR_1771_4	8.06596	1.08257	1.13533	0.953527	0.340323	0.639381
XNR_1771_5	55.0615	-1.65528	0.842219	-1.96539	0.0493696	0.235146
XNR_1775_1	354.067	-0.801738	1.08762	-0.737146	0.461034	0.731447
XNR_1775_2	0.525571	1.37794	2.64651	0.520665	0.6026	NA
XNR_1775_3	6.29021	1.50733	1.28456	1.17342	0.240628	0.543943
XNR_1775_4	50.859	0.0677937	0.684309	0.0990688	0.921084	0.966786
XNR_1775_5	66.8108	1.55919	0.769988	2.02496	0.0428716	0.218327
XNR_1780_1	8.35969	0.0347397	1.30453	0.02663	0.978755	0.994358
XNR_1780_2	101.262	-0.328317	0.81044	-0.405109	0.685397	0.881655
XNR_1780_3	0.523256	-1.51131	3.32704	-0.454251	0.649648	NA
XNR_1780_4	429.8	-0.204572	1.28599	-0.159077	0.873608	0.948949
XNR_1780_5	0.233473	-2.90902	4.07535	-0.713808	0.475346	NA
XNR_1781_1	155.693	-5.15205	1.52803	-3.37169	NA	NA
XNR_1781_2	28.4295	-1.02485	1.22039	-0.839773	0.401036	0.684877
XNR_1781_3	138.493	-1.34191	0.866401	-1.54883	0.121423	0.392995
XNR_1781_4	8.95867	-0.40165	1.03388	-0.388487	0.697655	0.881655
XNR_1781_5	11.9665	0.720506	0.923342	0.780324	0.4352	0.716647
XNR_1788_1	1.04792	-2.41322	2.14039	-1.12747	0.259545	NA
XNR_1788_2	1.6247	-0.884055	1.93219	-0.457539	0.647284	0.859226
XNR_1788_3	20.1866	2.58015	1.28024	2.01537	0.0438657	0.221246
XNR_1788_4	3.96458	0.664664	1.44481	0.460036	0.64549	0.859226
XNR_1788_5	102.357	1.59933	0.943315	1.69544	0.0899929	0.335213
XNR_1789_1	1.7002	1.92849	1.91529	1.00689	0.313987	0.615295
XNR_1789_2	0	NA	NA	NA	NA	NA
XNR_1789_3	24.4179	1.56283	1.25296	1.24731	0.212285	0.509114
XNR_1789_4	116.068	-3.27582	1.5587	-2.10163	NA	NA
XNR_1789_5	0.409553	1.00292	3.55206	0.28235	0.777675	NA
XNR_1802_1	15.151	0.324269	0.862837	0.375817	0.707053	0.883133
XNR_1802_2	1916.26	-4.30728	1.71295	-2.51454	NA	NA
XNR_1802_3	0	NA	NA	NA	NA	NA
XNR_1802_4	5885.61	-7.24928	1.67176	-4.33631	NA	NA
XNR_1802_5	40.3104	-1.07426	0.870722	-1.23376	0.217292	0.516501
XNR_1807_1	7.99847	-0.568893	1.21087	-0.469821	0.638483	0.859226
XNR_1807_2	254.537	0.445791	0.858789	0.519092	0.603696	0.836355
XNR_1807_3	28.0026	0.31487	0.867825	0.362827	0.716734	0.883133
XNR_1807_4	30.7481	-4.50156	1.63469	-2.75378	0.00589118	0.0568447
XNR_1807_5	361.809	0.120913	0.652087	0.185425	0.852896	0.939024
XNR_1815_1	35.8487	1.57301	0.731453	2.15053	0.0315134	0.177139
XNR_1815_2	11.049	0.482843	0.992606	0.48644	0.626655	0.856705
XNR_1815_3	23.9788	0.570578	1.10184	0.517839	0.604571	0.836864
XNR_1815_4	11.1501	-0.773714	1.26931	-0.609556	0.542156	0.792345
XNR_1815_5	5.70429	0.988544	1.18622	0.83336	0.404642	0.686892
XNR_1831_1	0.588522	1.57014	3.19066	0.492105	0.622645	NA
XNR_1831_2	5.0732	0.641182	1.25887	0.509331	0.610521	0.842978
XNR_1831_3	70.3864	-0.418617	0.958595	-0.436698	0.66233	0.868716
XNR_1831_4	878.738	-0.537132	1.08115	-0.496817	0.619318	0.850853
XNR_1831_5	0.116818	-0.954102	4.07175	-0.234322	0.814735	NA
XNR_1840_1	1.51745	1.73072	1.94114	0.891601	0.372607	0.671631
XNR_1840_2	7.35323	0.680929	1.07517	0.633321	0.526524	0.780345
XNR_1840_3	249.805	-1.57093	0.890355	-1.76439	0.0776668	0.308796
XNR_1840_4	5.76996	0.869952	1.25347	0.694036	0.48766	0.743659
XNR_1840_5	40.5928	-1.01291	0.913305	-1.10906	0.267404	0.5733
XNR_1856_1	7.45822	-1.1633	1.02807	-1.13154	0.257827	0.564959
XNR_1856_2	4.92954	1.9962	1.48255	1.34646	0.178154	0.460022
XNR_1856_3	121.805	-0.167039	0.832102	-0.200744	0.840899	0.937438
XNR_1856_4	0.0590992	-1.0554	4.07536	-0.258972	0.795657	NA
XNR_1856_5	0	NA	NA	NA	NA	NA
XNR_1860_1	61.4363	-4.22519	1.47993	-2.855	NA	NA
XNR_1860_2	2.37915	-3.28964	1.86854	-1.76054	0.078316	0.310629
XNR_1860_3	5.35009	-1.9735	1.08565	-1.8178	0.0690945	0.286447
XNR_1860_4	14.7396	-0.892093	1.1046	-0.807616	0.419312	0.70266
XNR_1860_5	1105.42	-0.512834	1.52267	-0.336799	0.736268	0.888864
XNR_1868_1	148.227	-0.679038	0.879487	-0.772085	0.440064	0.719379
XNR_1868_2	0.0590992	-1.0554	4.07536	-0.258972	0.795657	NA
XNR_1868_3	1326.52	-3.18374	1.6577	-1.92057	NA	NA
XNR_1868_4	40.6538	1.43137	0.777475	1.84106	0.0656133	0.275476
XNR_1868_5	18.8645	0.155216	0.857479	0.181014	0.856357	0.941599
XNR_1885_1	0.174827	-0.208938	4.05033	-0.0515855	0.958859	NA
XNR_1885_2	2.74022	-1.08306	1.48498	-0.729341	0.465793	0.734058
XNR_1885_3	11.5092	0.771234	1.4034	0.549546	0.582631	0.823066
XNR_1885_4	6.12876	-1.10469	1.24436	-0.887761	0.374669	0.671631
XNR_1885_5	3.92626	1.33326	1.66173	0.802336	0.422359	0.703086
XNR_1909_1	33.6674	-1.04637	0.963352	-1.08618	0.277401	0.580856
XNR_1909_2	0	NA	NA	NA	NA	NA
XNR_1909_3	470.294	4.65601	1.39825	3.32988	NA	NA
XNR_1909_4	59.8211	-1.1708	0.95261	-1.22904	0.219057	0.518571
XNR_1909_5	16.4836	0.358088	0.836015	0.428327	0.668413	0.873224
XNR_1916_1	1.28156	1.41393	2.3932	0.590813	0.554646	0.80137
XNR_1916_2	85.3988	1.87989	0.746219	2.51922	0.0117615	0.0962183
XNR_1916_3	4.65682	-0.162924	1.32825	-0.122661	0.902376	0.959432
XNR_1916_4	1.28602	-1.50441	2.25262	-0.667847	0.504232	0.757725
XNR_1916_5	1582.41	-3.48007	1.36186	-2.55537	NA	NA
XNR_1964_1	110.488	0.11485	0.750605	0.153009	0.878391	0.951854
XNR_1964_2	26.5709	-0.913973	1.07584	-0.84954	0.395581	0.682177
XNR_1964_3	3.34666	1.65427	1.68836	0.979809	0.32718	0.626924
XNR_1964_4	1922.68	-3.86583	1.09459	-3.53176	0.000412806	0.00740359
XNR_1964_5	0.991299	0.933177	2.14787	0.434466	0.66395	NA
XNR_1972_1	14.216	-0.00842162	1.08057	-0.00779367	0.993782	0.998623
XNR_1972_2	200.969	-2.17398	1.07428	-2.02366	0.0430047	0.218332
XNR_1972_3	4.01266	-2.19507	1.32443	-1.65737	0.0974457	0.348775
XNR_1972_4	185.577	-1.03492	1.06252	-0.974027	0.330043	0.628835
XNR_1972_5	26.8001	4.94923	1.91897	2.57911	NA	NA
XNR_1975_1	4819	-6.20537	1.59905	-3.88066	NA	NA
XNR_1975_2	12.2446	0.77285	1.46254	0.52843	0.597201	0.832952
XNR_1975_3	2.32866	2.25277	1.73048	1.30182	0.192979	0.484643
XNR_1975_4	90.1718	2.16449	0.923868	2.34285	0.019137	0.133022
XNR_1975_5	180.376	0.130845	0.64425	0.203097	0.83906	0.937438
XNR_1976_1	7.43396	0.0493347	1.15306	0.0427858	0.965872	0.986852
XNR_1976_2	7.38822	1.29804	1.18263	1.09759	0.272385	0.576483
XNR_1976_3	4.49762	2.42396	1.4409	1.68226	0.092519	0.339871
XNR_1976_4	67.2078	-1.57137	0.855194	-1.83744	0.0661448	0.275603
XNR_1976_5	1.80543	0.558019	1.65312	0.337555	0.735698	0.888864
XNR_1992_1	43.8788	-0.635376	0.878096	-0.723583	0.469322	0.736804
XNR_1992_2	662.293	-0.359521	1.01408	-0.35453	0.722942	0.883332
XNR_1992_3	14.8669	0.91693	0.877788	1.04459	0.296212	0.601908
XNR_1992_4	11.4979	0.663204	1.21674	0.545065	0.585709	0.824157
XNR_1992_5	96.2188	1.43251	0.946667	1.51321	0.130226	0.406187
XNR_1993_1	2.78815	3.77466	1.96082	1.92504	0.0542243	0.246474
XNR_1993_2	0.231456	0.161625	4.01856	0.0402196	0.967918	NA
XNR_1993_3	91.7128	-2.41882	0.979679	-2.46899	0.0135496	0.105457
XNR_1993_4	481.569	-0.539229	0.772958	-0.697617	0.485417	0.742985
XNR_1993_5	0.0590992	-1.0554	4.07536	-0.258972	0.795657	NA
XNR_1996_1	35.8907	1.27068	0.795828	1.59668	0.110338	0.374028
XNR_1996_2	218.656	-0.352136	1.12004	-0.314396	0.75322	0.896506
XNR_1996_3	0.944207	2.24926	2.90108	0.77532	0.438151	NA
XNR_1996_4	17.1452	-0.0767174	1.02675	-0.074719	0.940438	0.974059
XNR_1996_5	55.1469	1.57384	0.947003	1.66192	0.0965298	0.346592
XNR_2038_1	145.064	-4.73415	1.39245	-3.39987	NA	NA
XNR_2038_2	163.95	0.620427	0.720394	0.861233	0.389109	0.680967
XNR_2038_3	0	NA	NA	NA	NA	NA
XNR_2038_4	1373.31	3.61633	1.21751	2.97026	0.00297552	0.0348199
XNR_2038_5	82.3987	1.79253	0.683156	2.6239	0.008693	0.0751882
XNR_2039_1	26.1325	-0.637331	0.882907	-0.721855	0.470383	0.737068
XNR_2039_2	43.1773	-0.829759	0.662339	-1.25277	0.210289	0.505895
XNR_2039_3	13.4684	-0.793854	0.92511	-0.858118	0.390827	0.681675
XNR_2039_4	27.8453	-0.287658	0.778472	-0.369516	0.711743	0.883133
XNR_2039_5	399.038	-1.54467	0.738303	-2.09219	0.0364216	0.196497
XNR_2079_1	1721.43	-1.48444	0.958552	-1.54863	0.121471	0.392995
XNR_2079_2	2.10483	0.146133	2.1219	0.068869	0.945094	0.975238
XNR_2079_3	845.646	-0.172345	0.613534	-0.280906	0.778783	0.911341
XNR_2079_4	54.5243	1.95533	1.02276	1.91182	0.0558997	0.251522
XNR_2079_5	2098.66	-8.40112	1.65936	-5.06288	NA	NA
XNR_2087_1	468.25	-3.36566	1.21717	-2.76516	0.00568953	0.0558793
XNR_2087_2	10.1874	-2.59269	1.1212	-2.31243	0.020754	0.137527
XNR_2087_3	13.1904	-3.38656	1.03326	-3.27754	0.00104715	0.0148948
XNR_2087_4	357.392	1.43283	0.77532	1.84805	0.0645956	0.271895
XNR_2087_5	27.3291	-1.17583	1.36519	-0.861289	0.389079	0.680967
XNR_2100_1	278.792	1.02469	0.729655	1.40435	0.160214	0.439455
XNR_2100_2	80.0429	-0.491003	1.07125	-0.458348	0.646703	0.859226
XNR_2100_3	95.0284	1.86754	0.942706	1.98104	0.0475865	0.230124
XNR_2100_4	25.3094	0.897426	0.88312	1.0162	0.309535	0.611707
XNR_2100_5	1923.66	1.39134	1.23268	1.12871	0.259019	0.566143
XNR_2104_1	146.702	0.783623	0.670285	1.16909	0.242368	0.544092
XNR_2104_2	82.0254	4.87468	1.45562	3.34886	0.00081146	0.0123973
XNR_2104_3	14.1511	1.60148	1.13628	1.40941	0.158714	0.439013
XNR_2104_4	29.8608	-6.69523	2.11328	-3.16817	0.001534	0.0205781
XNR_2104_5	220.688	0.0528323	0.802099	0.0658676	0.947483	0.976031
XNR_2132_1	284.915	-11.4949	1.56882	-7.32709	2.35197e-13	6.46791e-11
XNR_2132_2	0	NA	NA	NA	NA	NA
XNR_2132_3	28.649	0.825073	0.766624	1.07624	0.281819	0.585645
XNR_2132_4	100.682	-8.16193	1.99181	-4.09775	NA	NA
XNR_2132_5	81.3102	-7.34467	1.01625	-7.22726	4.92826e-13	1.16166e-10
XNR_2133_1	77.1219	-0.660604	1.58055	-0.417958	0.675978	0.876009
XNR_2133_2	4.38046	1.85316	1.45954	1.26969	0.204196	0.497973
XNR_2133_3	16.5755	-1.27461	1.05826	-1.20444	0.228421	0.530839
XNR_2133_4	93.9123	-2.28216	1.06529	-2.14228	0.0321708	0.17933
XNR_2133_5	3.5003	3.06011	1.91234	1.60019	0.109556	0.373618
XNR_2137_1	150.754	0.164766	0.710087	0.232036	0.81651	0.932347
XNR_2137_2	1.51487	-3.04793	1.9975	-1.52587	0.127042	0.400038
XNR_2137_3	1.97162	-3.25524	2.00984	-1.61965	0.105308	0.365808
XNR_2137_4	465.461	0.058561	1.2946	0.0452349	NA	NA
XNR_2137_5	62.0268	-0.235677	0.870083	-0.270867	0.786493	0.916457
XNR_2146_1	492.109	-2.69799	1.02008	-2.64488	0.00817189	0.0721049
XNR_2146_2	55.4951	-5.22286	2.15981	-2.41821	NA	NA
XNR_2146_3	1.68014	-3.83457	2.67611	-1.43289	0.151889	0.430519
XNR_2146_4	78.049	-2.02158	1.32775	-1.52257	0.127866	0.400683
XNR_2146_5	25.6649	-3.05669	1.9672	-1.55383	NA	NA
XNR_2169_1	132.408	0.289766	0.984268	0.294398	0.768454	0.906325
XNR_2169_2	6.98823	0.753688	1.04395	0.721956	0.470322	0.737068
XNR_2169_3	28354.4	-6.88794	0.874183	-7.87929	3.29248e-15	1.81086e-12
XNR_2169_4	1.5076	-1.01631	2.27843	-0.446058	0.655556	0.865927
XNR_2169_5	5.92853	-0.931463	1.09712	-0.849009	0.395876	0.682177
XNR_2220_1	286.432	-3.41504	1.40348	-2.43327	NA	NA
XNR_2220_2	55.9493	0.759049	0.892452	0.85052	0.395036	0.682177
XNR_2220_3	5.57719	-3.41648	1.40327	-2.43465	0.0149063	0.114011
XNR_2220_4	8.78908	1.35668	1.68764	0.80389	0.42146	0.70266
XNR_2220_5	70.2775	0.369544	1.05027	0.351857	0.724946	0.883427
XNR_2245_1	0.70781	1.83556	3.06375	0.599123	0.549091	NA
XNR_2245_2	7.94146	1.76752	1.20376	1.46833	0.142013	0.41712
XNR_2245_3	323.278	-0.433794	1.29223	-0.335694	0.737102	0.888864
XNR_2245_4	20.1134	-1.69564	1.01107	-1.67707	0.093528	0.341419
XNR_2245_5	15.2714	0.677773	0.79842	0.848893	0.395941	0.682177
XNR_2259_1	0.175917	-0.202098	4.04972	-0.0499043	0.960199	NA
XNR_2259_2	90.9726	-0.573317	0.662467	-0.865427	0.386804	0.680413
XNR_2259_3	38.4867	2.45682	1.30264	1.88603	0.059291	0.259497
XNR_2259_4	246.166	-3.7805	0.90378	-4.18299	2.87698e-05	0.00080458
XNR_2259_5	4.79473	-0.352299	1.44745	-0.243393	0.807701	0.929363
XNR_2280_1	81.6997	0.719784	0.868654	0.82862	0.407319	0.68931
XNR_2280_2	152.019	1.30477	0.909	1.43539	0.151176	0.430519
XNR_2280_3	286.88	-0.269554	0.638192	-0.422371	0.672754	0.87478
XNR_2280_4	4.416	-0.783962	1.30108	-0.602548	0.54681	0.793523
XNR_2280_5	31.7232	0.335925	0.745396	0.450667	0.652229	0.8644
XNR_2293_1	0	NA	NA	NA	NA	NA
XNR_2293_2	405.511	0.559678	0.784275	0.713625	0.475459	0.738535
XNR_2293_3	52.8889	1.66482	1.01152	1.64585	0.0997941	0.352811
XNR_2293_4	6.70209	2.38452	1.67917	1.42006	0.155591	0.433898
XNR_2293_5	1358.79	-0.667537	1.07214	-0.622621	0.533534	0.783212
XNR_2312_1	86.762	-0.111415	0.652696	-0.170699	0.86446	0.947438
XNR_2312_2	143.348	0.874056	0.799869	1.09275	0.274504	0.577718
XNR_2312_3	2.847	-0.2926	1.54847	-0.188961	0.850124	0.937438
XNR_2312_4	1090.15	0.559226	1.51943	0.368051	NA	NA
XNR_2312_5	2.31987	0.487806	1.89441	0.257498	0.796795	0.922365
XNR_2315_1	36.3982	-1.0241	0.939732	-1.08978	0.275808	0.579072
XNR_2315_2	0.700554	-0.389489	3.0998	-0.12565	0.900009	NA
XNR_2315_3	941.737	1.88117	1.32583	1.41886	0.15594	0.433898
XNR_2315_4	25.1751	0.667577	0.849824	0.785548	0.432133	0.713733
XNR_2315_5	46.3201	0.890182	0.779369	1.14218	0.253378	0.559397
XNR_2317_1	15.6266	0.116193	1.00502	0.115612	0.90796	0.961919
XNR_2317_2	7.98855	-1.64224	1.38051	-1.18959	0.234207	0.537472
XNR_2317_3	19.5468	-0.24078	0.887572	-0.27128	0.786176	0.916457
XNR_2317_4	79.6875	-0.613574	0.824846	-0.743865	0.456958	0.727995
XNR_2317_5	3.13016	-4.87815	1.83546	-2.65772	0.00786713	0.0701663
XNR_2322_1	1537.26	-4.75286	0.805896	-5.89761	3.68808e-09	3.20281e-07
XNR_2322_2	12.7852	0.21818	1.07573	0.20282	0.839276	0.937438
XNR_2322_3	0.408753	1.02269	3.46172	0.295427	0.767668	NA
XNR_2322_4	851.358	-7.922	1.54292	-5.13441	NA	NA
XNR_2322_5	45.9573	-0.411151	1.08303	-0.379632	0.704219	0.883133
XNR_2330_1	24.9896	1.04295	0.996616	1.04649	0.295335	0.600866
XNR_2330_2	0	NA	NA	NA	NA	NA
XNR_2330_3	0.931428	0.343052	2.54059	0.135029	0.892589	NA
XNR_2330_4	4.06949	-3.40113	1.49341	-2.27743	0.0227608	0.147856
XNR_2330_5	185.033	0.740643	0.651823	1.13626	0.255846	0.563287
XNR_2336_1	17.3723	-0.807734	0.968538	-0.833972	0.404297	0.686892
XNR_2336_2	13.3053	-1.37112	0.871531	-1.57323	0.115666	0.383231
XNR_2336_3	0.0590992	-1.0554	4.07536	-0.258972	0.795657	NA
XNR_2336_4	7.03102	0.305352	1.32482	0.230486	0.817714	0.933076
XNR_2336_5	132.409	0.110901	0.586047	0.189236	0.849908	0.937438
XNR_2372_1	2.56496	2.56643	1.78417	1.43844	0.150309	0.430519
XNR_2372_2	0	NA	NA	NA	NA	NA
XNR_2372_3	21.8681	2.93975	1.26664	2.3209	0.0202922	0.135008
XNR_2372_4	68.5048	-3.44862	1.28056	-2.69306	NA	NA
XNR_2372_5	21718	-1.22823	0.690559	-1.7786	0.0753046	0.30321
XNR_2375_1	4.53082	-1.58956	1.22177	-1.30103	0.193248	0.484643
XNR_2375_2	0.930175	-1.2741	2.01577	-0.632065	0.527344	NA
XNR_2375_3	126.623	-0.887667	1.10992	-0.799756	0.423852	0.703086
XNR_2375_4	5468.56	0.484036	1.70172	0.284439	0.776074	0.908944
XNR_2375_5	1.47087	2.88518	2.17397	1.32715	0.18446	0.472607
XNR_2383_1	156.326	0.983374	1.12624	0.873149	0.382582	0.675867
XNR_2383_2	15.158	-1.90833	1.10029	-1.73439	0.0828488	0.318649
XNR_2383_3	0	NA	NA	NA	NA	NA
XNR_2383_4	8.10261	0.0917789	1.31634	0.0697229	0.944414	0.975146
XNR_2383_5	0	NA	NA	NA	NA	NA
XNR_2401_1	22.0416	0.617278	0.915328	0.674379	0.50007	0.753831
XNR_2401_2	0.349363	0.76184	3.73534	0.203955	0.838389	NA
XNR_2401_3	2.5043	-3.49329	1.7836	-1.95856	0.0501641	0.237165
XNR_2401_4	1.34082	0.0177777	2.07106	0.00858383	0.993151	0.998598
XNR_2401_5	98.3583	1.77084	0.792766	2.23375	0.0254997	0.157304
XNR_2425_1	8.08961	-0.138542	1.44327	-0.0959913	0.923527	0.96812
XNR_2425_2	18.1341	-0.583216	1.08001	-0.540012	0.589189	0.825966
XNR_2425_3	14.0251	1.05605	0.972976	1.08538	0.277755	0.580856
XNR_2425_4	868.508	-4.23196	1.43373	-2.9517	NA	NA
XNR_2425_5	11.8306	-0.140351	1.1019	-0.127372	0.898646	0.957674
XNR_2457_1	488.772	1.05903	0.771184	1.37325	0.169675	0.445803
XNR_2457_2	53.5435	1.36929	1.1693	1.17104	0.241584	0.54395
XNR_2457_3	37.317	2.21973	1.03248	2.1499	0.031563	0.177139
XNR_2457_4	132.949	-1.00345	0.929242	-1.07986	0.280204	0.583759
XNR_2457_5	472.833	-4.22914	1.37553	-3.07456	NA	NA
XNR_2471_1	81.776	0.315816	0.895487	0.352675	0.724332	0.883332
XNR_2471_2	26.2938	1.47483	0.848015	1.73916	0.0820068	0.317409
XNR_2471_3	8.0404	-0.408839	1.21713	-0.335903	0.736944	0.888864
XNR_2471_4	19.6539	-3.89714	1.0504	-3.71016	0.000207126	0.00411756
XNR_2471_5	14.634	1.82999	1.93183	0.947281	NA	NA
XNR_2509_1	1329.63	-3.15397	0.752184	-4.19308	2.75189e-05	0.000796598
XNR_2509_2	2651.97	-4.15139	1.49423	-2.77828	NA	NA
XNR_2509_3	11.8643	-0.609343	1.04461	-0.583319	0.559678	0.805445
XNR_2509_4	51.6185	2.85874	1.02784	2.78132	0.00541383	0.0544684
XNR_2509_5	2452.13	-2.24919	1.18066	-1.90502	0.0567773	0.252514
XNR_2528_1	32.6787	0.375812	0.990413	0.37945	0.704354	0.883133
XNR_2528_2	37.1545	1.04338	0.985845	1.05836	0.289892	0.593721
XNR_2528_3	26.6972	1.34205	0.841384	1.59505	0.110702	0.374028
XNR_2528_4	18.3616	-0.904865	0.824644	-1.09728	0.272519	0.576483
XNR_2528_5	53075.8	-10.378	1.71886	-6.03775	NA	NA
XNR_2552_1	3.14836	-0.407764	1.30818	-0.311704	0.755266	0.896538
XNR_2552_2	0.233473	-2.90902	4.07535	-0.713808	0.475346	NA
XNR_2552_3	1.04466	1.04384	2.55007	0.409338	0.682292	NA
XNR_2552_4	18.4857	-0.105638	0.982032	-0.107571	0.914336	0.962939
XNR_2552_5	663254	-2.63463	0.929121	-2.83562	0.00457372	0.0493245
XNR_2555_1	4.0079	0.321679	1.47513	0.218069	0.827376	0.934408
XNR_2555_2	1.58907	2.99687	2.16039	1.38719	0.165384	0.439909
XNR_2555_3	6.77241	0.933509	1.23398	0.756503	0.449348	0.725664
XNR_2555_4	0.174827	-0.208938	4.05033	-0.0515855	0.958859	NA
XNR_2555_5	0.118198	-0.508034	4.05812	-0.125189	0.900374	NA
XNR_2564_1	46.5045	-0.934559	1.30823	-0.714368	0.475	0.738535
XNR_2564_2	63.791	-2.99864	1.0325	-2.90426	0.00368127	0.0409809
XNR_2564_3	11.1611	0.105157	1.23679	0.0850243	0.932242	0.971699
XNR_2564_4	48.9146	0.950705	0.705255	1.34803	0.177649	0.459437
XNR_2564_5	1.73783	-2.23159	1.99711	-1.11741	0.263818	0.570511
XNR_2571_1	188.16	-4.43783	1.67471	-2.64991	NA	NA
XNR_2571_2	11.9802	1.68211	1.08986	1.54342	0.122729	0.39588
XNR_2571_3	39.6699	-0.286693	0.762152	-0.376163	0.706796	0.883133
XNR_2571_4	135.464	0.313043	0.66657	0.469632	0.638618	0.859226
XNR_2571_5	5.90428	-6.84592	2.33035	-2.93772	0.00330632	0.0378849
XNR_2574_1	4.48645	-2.16271	1.57903	-1.36964	0.170799	0.44733
XNR_2574_2	8.10003	-1.24252	1.00577	-1.2354	0.216683	0.516501
XNR_2574_3	368.077	0.848031	1.37264	0.617808	0.536702	0.786464
XNR_2574_4	267.735	-2.09168	1.12058	-1.86661	0.061956	0.266217
XNR_2574_5	7.813	0.643845	1.02082	0.630717	0.528226	0.781346
XNR_2613_1	207.325	-0.915771	0.918466	-0.997065	0.318733	0.621504
XNR_2613_2	16.3422	1.29838	0.934087	1.39	0.164528	0.439909
XNR_2613_3	3.04883	2.74235	1.74283	1.5735	0.115603	0.383231
XNR_2613_4	52357.3	-10.3301	1.7252	-5.98777	NA	NA
XNR_2613_5	38.9755	-1.42851	1.05795	-1.35026	0.176933	0.458303
XNR_2623_1	584.939	-3.81649	1.43221	-2.66476	NA	NA
XNR_2623_2	19.9302	-0.697085	0.837935	-0.831909	0.40546	0.687574
XNR_2623_3	56.5793	1.63777	1.07461	1.52406	0.127493	0.400683
XNR_2623_4	0.699945	0.254325	2.24147	0.113464	0.909663	NA
XNR_2623_5	3.27029	0.145216	1.36189	0.106628	0.915084	0.962939
XNR_2626_1	5.21719	1.38966	1.77909	0.781109	0.434738	0.716602
XNR_2626_2	0	NA	NA	NA	NA	NA
XNR_2626_3	4.53281	-1.84934	1.57275	-1.17587	0.239649	0.543907
XNR_2626_4	2.04833	-0.544075	2.05854	-0.264301	0.791548	0.919109
XNR_2626_5	7.03524	-0.507237	1.39757	-0.362942	0.716648	0.883133
XNR_2633_1	1.80463	0.376027	1.80397	0.208444	0.834882	0.93692
XNR_2633_2	0.579885	-1.21781	2.77225	-0.439287	0.660453	NA
XNR_2633_3	0	NA	NA	NA	NA	NA
XNR_2633_4	9.26446	2.79818	1.51148	1.85128	0.0641293	0.270622
XNR_2633_5	1.81409	1.15975	1.88256	0.61605	0.537861	0.787463
XNR_2646_1	64.5641	-4.24881	1.16335	-3.65222	0.00025998	0.00504667
XNR_2646_2	0.116818	-0.954102	4.07175	-0.234322	0.814735	NA
XNR_2646_3	562.589	-3.46934	1.4801	-2.344	NA	NA
XNR_2646_4	178.65	-0.205627	0.914582	-0.224832	0.82211	0.933395
XNR_2646_5	19.3166	0.296803	0.794912	0.373378	0.708867	0.883133
XNR_2719_1	0.405058	-3.01042	4.07175	-0.739344	0.459698	NA
XNR_2719_2	5.59095	0.216886	1.11057	0.195292	0.845165	0.937438
XNR_2719_3	6.88657	-0.551128	1.24058	-0.444251	0.656861	0.865927
XNR_2719_4	3.08427	1.20739	1.59709	0.755997	0.449651	0.725664
XNR_2719_5	50.6623	0.151231	0.933537	0.161997	0.871308	0.947438
XNR_2721_1	14.3718	1.32511	1.188	1.11541	0.264673	0.571611
XNR_2721_2	0.118198	-0.508034	4.05812	-0.125189	0.900374	NA
XNR_2721_3	37.9071	0.00875321	0.820557	0.0106674	0.991489	0.998463
XNR_2721_4	3.3087	-6.03122	1.85303	-3.25478	0.00113479	0.0160035
XNR_2721_5	3424.65	-4.00131	1.0221	-3.91481	9.04771e-05	0.00207343
XNR_2733_1	41.8582	0.0699389	0.762606	0.0917104	0.926928	0.969836
XNR_2733_2	47.1564	2.14025	1.39624	1.53287	0.125308	0.398045
XNR_2733_3	0.0590992	-1.0554	4.07536	-0.258972	0.795657	NA
XNR_2733_4	44.5666	0.775663	0.996539	0.778357	0.436359	0.716925
XNR_2733_5	342.824	0.757497	1.1859	0.638751	0.522985	0.776347
XNR_2741_1	9.54915	0.526878	1.12116	0.469942	0.638397	0.859226
XNR_2741_2	59.7263	-0.126243	0.744649	-0.169534	0.865377	0.947438
XNR_2741_3	1051.64	-2.14344	1.06413	-2.01427	0.0439809	0.221246
XNR_2741_4	11.1104	3.60292	1.90414	1.89215	0.0584711	0.257182
XNR_2741_5	3280.04	0.153015	1.19711	0.12782	0.898291	0.957674
XNR_2805_1	6.99076	1.2142	1.18001	1.02898	0.303491	0.60892
XNR_2805_2	155.362	-2.40413	1.2027	-1.99894	0.0456149	0.22524
XNR_2805_3	0	NA	NA	NA	NA	NA
XNR_2805_4	172.979	1.3092	0.705966	1.85448	0.0636706	0.270622
XNR_2805_5	61.4298	-4.61242	1.07164	-4.30409	1.67676e-05	0.00052201
XNR_2849_1	205.598	1.42583	0.813073	1.75363	0.0794935	0.313041
XNR_2849_2	211.337	0.584273	0.987812	0.591482	0.554198	0.80137
XNR_2849_3	58.9223	-2.58706	1.28549	-2.0125	0.0441674	0.221508
XNR_2849_4	12.3704	-0.331592	1.22519	-0.270646	0.786663	0.916457
XNR_2849_5	3.42149	-2.58331	1.7798	-1.45146	0.146652	0.425266
XNR_2861_1	67.7613	-4.96659	2.03118	-2.44518	NA	NA
XNR_2861_2	0.409843	1.03001	2.86349	0.359706	0.719067	NA
XNR_2861_3	23.7637	1.62898	1.03074	1.58039	0.114017	0.380056
XNR_2861_4	0.871529	0.192168	2.15667	0.0891038	0.928999	NA
XNR_2861_5	6.3708	1.16403	1.17388	0.991613	0.321387	0.621504
XNR_2889_1	309.432	-0.0228085	1.09163	-0.0208941	0.98333	0.994785
XNR_2889_2	43.0605	-0.377801	1.21128	-0.311901	0.755115	0.896538
XNR_2889_3	0.118198	-0.508034	4.05812	-0.125189	0.900374	NA
XNR_2889_4	173.948	-1.3892	0.871302	-1.59439	0.110848	0.374028
XNR_2889_5	800.987	-1.36388	1.70344	-0.80066	NA	NA
XNR_2893_1	3.85804	0.51161	1.43525	0.35646	0.721496	0.883137
XNR_2893_2	527.367	-4.2365	1.34698	-3.14519	NA	NA
XNR_2893_3	0.579729	1.49796	3.27245	0.45775	0.647132	NA
XNR_2893_4	53.6277	0.363192	0.899892	0.403596	0.68651	0.881655
XNR_2893_5	8.0695	0.53939	1.2166	0.443357	0.657508	0.865927
XNR_2927_1	581.554	-1.52015	1.08445	-1.40177	0.160984	0.439773
XNR_2927_2	6.70398	0.53607	1.10809	0.483778	0.628543	0.857871
XNR_2927_3	35.1399	-0.00415999	1.11417	-0.00373371	0.997021	0.99925
XNR_2927_4	143.229	-3.39746	1.55761	-2.1812	NA	NA
XNR_2927_5	0.118198	-0.508034	4.05812	-0.125189	0.900374	NA
XNR_2936_1	1003.51	-1.58458	0.971826	-1.63052	0.102992	0.360799
XNR_2936_2	2.20491	0.618781	1.71404	0.361007	0.718094	0.883133
XNR_2936_3	115.665	-0.518178	0.945718	-0.54792	0.583747	0.823246
XNR_2936_4	33.5123	1.35505	0.839287	1.61452	0.106414	0.368316
XNR_2936_5	43.7044	0.866169	0.978429	0.885266	0.376013	0.671631
XNR_2974_1	0.755035	-0.755217	2.58184	-0.292512	0.769896	NA
XNR_2974_2	45.2629	1.10802	1.04799	1.05728	0.290384	0.593721
XNR_2974_3	1.6454	3.03947	2.10557	1.44354	0.14887	0.428683
XNR_2974_4	5.96331	2.22523	1.31615	1.6907	0.0908935	0.337021
XNR_2974_5	20.4151	1.51764	1.42145	1.06767	0.285668	0.591408
XNR_2986_1	7.71237	1.0251	1.45155	0.706212	0.480056	0.739386
XNR_2986_2	18.2544	-1.28468	0.984345	-1.30511	0.191856	0.484643
XNR_2986_3	7.68875	1.76599	1.22747	1.43873	0.150228	0.430519
XNR_2986_4	5.84901	1.04759	1.27625	0.820835	0.41174	0.694654
XNR_2986_5	3.2497	1.80364	1.71607	1.05103	0.293245	0.598089
XNR_2990_1	42.0694	-0.841942	0.849164	-0.991495	0.321444	0.621504
XNR_2990_2	718.329	-5.49084	1.49769	-3.66622	NA	NA
XNR_2990_3	2.49361	2.35153	2.23986	1.04986	0.293782	0.598446
XNR_2990_4	5.72521	-0.623166	1.2578	-0.495443	0.620288	0.851477
XNR_2990_5	19.3865	-2.65575	1.11007	-2.39242	0.0167376	0.123344
XNR_3004_1	16.8063	1.28342	0.895342	1.43344	0.151733	0.430519
XNR_3004_2	25.0144	-6.27394	1.26241	-4.96983	6.7012e-07	2.83512e-05
XNR_3004_3	40.9711	-7.07311	1.24448	-5.68361	1.31885e-08	1.03624e-06
XNR_3004_4	0	NA	NA	NA	NA	NA
XNR_3004_5	17.3181	-8.38386	1.81944	-4.60794	4.06688e-06	0.000149119
XNR_3057_1	3854.8	-1.66753	1.16197	-1.43509	0.151261	0.430519
XNR_3057_2	590.098	-2.80557	0.943298	-2.97422	0.00293738	0.0346192
XNR_3057_3	85.6252	-1.01923	1.20226	-0.847759	0.396572	0.682177
XNR_3057_4	3.59697	-1.06704	1.51513	-0.704256	0.481273	0.739386
XNR_3057_5	10.972	-1.39088	1.15853	-1.20056	0.229922	0.533575
XNR_3071_1	49.8802	0.296397	0.819039	0.361884	0.717439	0.883133
XNR_3071_2	290.462	-1.74145	0.88975	-1.95723	0.0503204	0.237225
XNR_3071_3	170.628	1.9723	0.759034	2.59843	0.00936506	0.0792428
XNR_3071_4	11.8376	-0.458352	0.972001	-0.471555	0.637244	0.859226
XNR_3071_5	3.50251	0.513244	1.30007	0.394782	0.693004	0.881655
XNR_3086_1	81.2708	-0.301916	0.753926	-0.400458	0.688819	0.881655
XNR_3086_2	58.6805	-0.110367	1.06672	-0.103464	0.917595	0.963737
XNR_3086_3	114.369	0.637278	0.6158	1.03488	0.300726	0.605118
XNR_3086_4	17.496	-0.839762	0.999898	-0.839847	0.400994	0.684877
XNR_3086_5	2.67821	1.11671	1.57755	0.707874	0.479023	0.739386
XNR_3096_1	148.411	-1.24884	1.06673	-1.17071	0.241714	0.54395
XNR_3096_2	462.814	0.921963	1.04216	0.884663	0.376338	0.671631
XNR_3096_3	3442.68	-10.6067	1.66193	-6.38215	NA	NA
XNR_3096_4	7.6297	-0.993589	1.171	-0.848498	0.39616	0.682177
XNR_3096_5	5.81879	3.77211	1.71784	2.19584	0.0281033	0.164604
XNR_3097_1	4.03538	-0.575011	1.61215	-0.356674	0.721336	0.883137
XNR_3097_2	39.3067	0.608836	1.22431	0.497289	0.618985	0.850853
XNR_3097_3	181.622	-3.53363	1.45166	-2.43419	0.0149251	0.114011
XNR_3097_4	0.233636	0.173604	4.01765	0.0432103	0.965534	NA
XNR_3097_5	49.0579	2.08394	0.883931	2.35759	0.0183942	0.130259
XNR_3113_1	8.07339	-0.946637	1.40321	-0.674624	0.499914	0.753831
XNR_3113_2	25.3712	2.50338	1.13972	2.19648	0.0280575	0.164604
XNR_3113_3	23.9482	0.964711	1.02279	0.943215	0.345571	0.644619
XNR_3113_4	41.16	2.49487	0.965315	2.58451	0.00975178	0.0816774
XNR_3113_5	59.7493	-0.333835	1.04387	-0.319804	0.749117	0.894013
XNR_3136_1	274.119	-1.22179	0.939453	-1.30053	0.193419	0.484643
XNR_3136_2	5.94798	0.0122924	1.332	0.00922855	0.992637	0.998598
XNR_3136_3	96.0656	0.272411	0.713506	0.381792	0.702616	0.883133
XNR_3136_4	2221.24	0.0730766	1.63768	0.0446221	0.964409	0.986852
XNR_3136_5	9.18079	-3.03464	1.14095	-2.65975	0.00781981	0.0701233
XNR_3144_1	67.7979	-5.04104	1.41418	-3.56465	NA	NA
XNR_3144_2	78.5489	1.10197	0.788796	1.39703	0.162405	0.439909
XNR_3144_3	483.325	-2.23312	1.2371	-1.80513	NA	NA
XNR_3144_4	16.9227	-3.03766	1.6286	-1.86519	0.0621544	0.266376
XNR_3144_5	27.4836	-3.14074	1.48605	-2.11348	0.0345597	0.190078
XNR_3151_1	0.58576	1.54105	2.56807	0.600081	0.548452	NA
XNR_3151_2	7.12361	-6.06583	2.18649	-2.77423	0.00553327	0.0553327
XNR_3151_3	0	NA	NA	NA	NA	NA
XNR_3151_4	73.8329	4.54434	1.52746	2.97511	NA	NA
XNR_3151_5	4.31864	0.216987	1.33763	0.162218	0.871135	0.947438
XNR_3153_1	0.115728	-0.954102	4.07175	-0.234322	0.814735	NA
XNR_3153_2	19.9741	1.00667	0.876651	1.14832	0.250837	0.555712
XNR_3153_3	83.7407	0.848906	0.715973	1.18567	0.235753	0.539686
XNR_3153_4	4156.16	5.7077	1.57085	3.63351	NA	NA
XNR_3153_5	125.128	-1.43183	0.823126	-1.7395	0.0819465	0.317409
XNR_3156_1	3.96779	-3.63383	1.76843	-2.05483	0.0398955	0.206478
XNR_3156_2	4.14433	-0.942481	1.62699	-0.579278	0.562402	0.808298
XNR_3156_3	0	NA	NA	NA	NA	NA
XNR_3156_4	17.2338	-1.33743	1.63918	-0.815917	0.414548	0.697963
XNR_3156_5	191.375	-3.57992	1.39406	-2.56798	NA	NA
XNR_3162_1	104.28	-2.95165	1.10904	-2.66144	0.00778077	0.0701233
XNR_3162_2	275.083	-0.947009	0.846875	-1.11824	0.263465	0.570495
XNR_3162_3	0.412314	1.05486	3.49351	0.301948	0.762692	NA
XNR_3162_4	9.42226	2.32646	1.30916	1.77706	0.0755591	0.303339
XNR_3162_5	20.5194	-0.264962	0.799772	-0.331297	0.74042	0.888946
XNR_3178_1	99.1886	0.29032	0.737609	0.393597	0.693879	0.881655
XNR_3178_2	0.233473	-2.90902	4.07535	-0.713808	0.475346	NA
XNR_3178_3	4.29349	-2.78605	1.5045	-1.85181	0.0640525	0.270622
XNR_3178_4	142.25	0.710881	0.895848	0.793529	0.42747	0.707448
XNR_3178_5	0	NA	NA	NA	NA	NA
XNR_3196_1	0	NA	NA	NA	NA	NA
XNR_3196_2	204.236	-0.382409	1.07193	-0.356747	0.721281	0.883137
XNR_3196_3	45.6584	0.131998	0.812025	0.162554	0.87087	0.947438
XNR_3196_4	82.5792	-1.34931	1.1423	-1.18123	0.237512	0.542475
XNR_3196_5	1779.71	-1.4164	1.36866	-1.03488	0.300723	0.605118
XNR_3215_1	65.695	1.99273	0.754722	2.64035	0.00828194	0.0726872
XNR_3215_2	19.4652	-4.59775	1.68879	-2.72251	0.00647871	0.061085
XNR_3215_3	10.139	0.689194	1.02244	0.674066	0.50027	0.753831
XNR_3215_4	8589.17	-1.17253	0.720306	-1.62783	0.103562	0.362027
XNR_3215_5	0	NA	NA	NA	NA	NA
XNR_3243_1	61.8538	-1.42319	0.799154	-1.78087	0.0749337	0.30321
XNR_3243_2	0.351671	-1.42941	3.7246	-0.383776	0.701145	NA
XNR_3243_3	6.30245	-0.177536	1.0974	-0.161779	0.87148	0.947438
XNR_3243_4	0	NA	NA	NA	NA	NA
XNR_3243_5	223.61	-4.77542	0.881362	-5.41823	6.01932e-08	3.81995e-06
XNR_3247_1	8.00633	-1.36239	1.13862	-1.19652	0.231493	0.533754
XNR_3247_2	6.35761	2.13944	1.68271	1.27143	0.203576	0.497973
XNR_3247_3	0.467562	1.19904	2.7514	0.435793	0.662987	NA
XNR_3247_4	603.152	-4.0442	0.960291	-4.21143	2.53755e-05	0.000747672
XNR_3247_5	33.5438	0.223379	0.986925	0.226338	0.820938	0.933395
XNR_3262_1	394.677	-6.93222	1.6847	-4.11482	NA	NA
XNR_3262_2	327.27	-4.87802	1.49453	-3.26392	NA	NA
XNR_3262_3	41.2119	-0.0976961	0.689252	-0.141742	0.887284	0.953239
XNR_3262_4	42.0752	-0.252298	0.746361	-0.338038	0.735335	0.888864
XNR_3262_5	2.45525	-0.58345	1.72936	-0.337379	0.735831	0.888864
XNR_3297_1	1.46287	2.84975	2.05416	1.38731	0.165348	0.439909
XNR_3297_2	0.233636	0.173604	4.01765	0.0432103	0.965534	NA
XNR_3297_3	151.271	-3.68101	0.982462	-3.74672	0.000179162	0.00372972
XNR_3297_4	34.5968	-0.128095	1.19765	-0.106955	0.914824	0.962939
XNR_3297_5	799.499	-1.00439	0.814576	-1.23302	0.217567	0.516501
XNR_3315_1	9.87766	-0.377619	1.29976	-0.29053	0.771411	0.906573
XNR_3315_2	15.2929	-4.50451	1.82264	-2.47142	0.0134577	0.105238
XNR_3315_3	77.0174	1.23421	0.818991	1.50699	0.131814	0.40729
XNR_3315_4	3.83922	-2.39356	1.41896	-1.68684	0.091634	0.338246
XNR_3315_5	51.3056	-0.211252	0.945575	-0.223411	0.823215	0.933543
XNR_3351_1	8.03147	0.388098	1.22033	0.318027	0.750464	0.894701
XNR_3351_2	302.954	-2.96499	1.18122	-2.5101	0.0120698	0.0976233
XNR_3351_3	1.68919	0.187357	2.19482	0.0853633	0.931973	0.971699
XNR_3351_4	17.8094	-0.485775	1.15758	-0.419647	0.674744	0.876009
XNR_3351_5	2.87057	1.73391	1.70427	1.01739	0.308967	0.611707
XNR_3384_1	1.28216	-1.64676	2.33732	-0.704551	0.48109	0.739386
XNR_3384_2	29.5233	-0.660503	1.35798	-0.486387	0.626693	0.856705
XNR_3384_3	0.350453	0.76943	3.98069	0.193291	0.846731	NA
XNR_3384_4	8.46925	-1.27586	1.24659	-1.02348	0.306083	0.609707
XNR_3384_5	2.57304	3.65999	2.10662	1.73737	0.0823211	0.317409
XNR_3396_1	1.92918	2.12253	1.75556	1.20903	0.226651	0.528959
XNR_3396_2	65.7765	-4.55543	1.54853	-2.94179	NA	NA
XNR_3396_3	6.4723	0.8837	1.35018	0.654507	0.512785	0.766391
XNR_3396_4	547.674	-2.29992	1.25158	-1.83762	0.0661185	0.275603
XNR_3396_5	209.758	0.713971	1.13659	0.628167	0.529895	0.781346
XNR_3399_1	1.10549	0.510196	2.09141	0.243948	0.807271	NA
XNR_3399_2	28.4952	1.45165	1.41978	1.02245	0.306568	0.609707
XNR_3399_3	11.9909	-0.810602	0.839775	-0.965261	0.334414	0.633677
XNR_3399_4	36.6403	-0.0721619	0.962322	-0.0749873	0.940225	0.974059
XNR_3399_5	11.7467	2.0114	1.32465	1.51844	0.128904	0.402826
XNR_3408_1	34.352	3.10404	1.18989	2.60868	0.00908911	0.0773043
XNR_3408_2	63.0019	0.0584114	0.780287	0.0748589	0.940327	0.974059
XNR_3408_3	174.088	-0.261738	0.694783	-0.376719	0.706383	0.883133
XNR_3408_4	27.3712	0.828569	1.10154	0.752191	0.451936	0.725826
XNR_3408_5	657.921	2.30376	0.618228	3.72638	0.000194246	0.00390862
XNR_3413_1	16.1541	-1.14249	1.07521	-1.06257	0.287977	0.593212
XNR_3413_2	0.231456	0.161625	4.01856	0.0402196	0.967918	NA
XNR_3413_3	0.174827	-0.208938	4.05033	-0.0515855	0.958859	NA
XNR_3413_4	0.115728	-0.954102	4.07175	-0.234322	0.814735	NA
XNR_3413_5	0	NA	NA	NA	NA	NA
XNR_3424_1	27.9234	1.47263	0.820204	1.79545	0.0725826	0.295707
XNR_3424_2	2.08657	-4.23949	1.9584	-2.16477	0.0304049	0.172994
XNR_3424_3	1.4485	-1.24087	2.35849	-0.526129	0.598799	0.833442
XNR_3424_4	6709.92	-5.22754	1.19741	-4.36569	1.26725e-05	0.000402108
XNR_3424_5	4.89564	1.16457	1.1988	0.971448	0.331325	0.63055
XNR_3437_1	0	NA	NA	NA	NA	NA
XNR_3437_2	44.5561	-2.28063	0.919071	-2.48145	0.013085	0.103799
XNR_3437_3	2.15338	-0.53543	1.64005	-0.326472	0.744067	0.890096
XNR_3437_4	3.16166	1.79121	1.59185	1.12524	0.260488	0.567025
XNR_3437_5	10.4233	1.70782	1.08011	1.58116	0.113842	0.380056
XNR_3438_1	0.350744	0.794261	3.00194	0.264582	0.791331	NA
XNR_3438_2	1.68242	-0.77577	1.77634	-0.436723	0.662312	0.868716
XNR_3438_3	0.116818	-0.954102	4.07175	-0.234322	0.814735	NA
XNR_3438_4	18.5335	-0.508307	1.09664	-0.463514	0.642996	0.859226
XNR_3438_5	0.351671	-1.42941	3.7246	-0.383776	0.701145	NA
XNR_3440_1	220.774	-1.4773	1.06223	-1.39075	0.164303	0.439909
XNR_3440_2	3.2428	-0.791104	2.27621	-0.347553	0.728176	0.88475
XNR_3440_3	3.61338	-0.000483076	1.62248	-0.00029774	0.999762	0.999762
XNR_3440_4	501.39	-5.02577	1.60796	-3.12555	NA	NA
XNR_3440_5	0.642863	-1.71964	2.70343	-0.636095	0.524715	NA
XNR_3442_1	4.07987	0.650227	1.6561	0.392626	0.694596	0.881655
XNR_3442_2	1.40252	1.58591	1.86259	0.851459	0.394515	0.682177
XNR_3442_3	40.2418	-4.71341	1.41	-3.34286	0.00082921	0.0124652
XNR_3442_4	587.671	-2.03491	1.01263	-2.00952	0.0444815	0.222408
XNR_3442_5	29.6988	2.032	1.12045	1.81356	0.0697458	0.287492
XNR_3453_1	33.2964	-0.835412	1.11632	-0.748365	0.45424	0.726635
XNR_3453_2	11.8945	-0.0453819	1.08001	-0.0420199	0.966483	0.986852
XNR_3453_3	0.231456	0.161625	4.01856	0.0402196	0.967918	NA
XNR_3453_4	4.2629	0.515138	1.55313	0.331678	0.740132	0.888946
XNR_3453_5	2.85922	-0.910499	1.49926	-0.607299	0.543652	0.793304
XNR_3510_1	1.16802	1.26071	2.97026	0.424444	0.671242	0.87478
XNR_3510_2	4.0909	0.392994	1.34103	0.293053	0.769481	0.906573
XNR_3510_3	4.64335	-0.770952	1.38508	-0.55661	0.577794	0.819844
XNR_3510_4	8.82855	1.78831	1.22335	1.46181	0.143793	0.42067
XNR_3510_5	207.261	1.8417	0.798817	2.30553	0.021137	0.139504
XNR_3518_1	1.10963	0.589427	2.42975	0.242587	0.808325	NA
XNR_3518_2	1.69523	0.454201	1.99324	0.227871	0.819747	0.933395
XNR_3518_3	0	NA	NA	NA	NA	NA
XNR_3518_4	1.16365	-1.74947	1.88075	-0.930197	0.352269	NA
XNR_3518_5	1538.42	-6.75756	1.66775	-4.05191	NA	NA
XNR_3546_1	39.37	0.873298	0.888309	0.983102	0.325557	0.626802
XNR_3546_2	79.7165	-5.27354	1.93171	-2.72999	NA	NA
XNR_3546_3	0	NA	NA	NA	NA	NA
XNR_3546_4	214.051	-1.72307	0.925351	-1.86208	0.0625925	0.267558
XNR_3546_5	110.157	1.25613	0.785025	1.60011	0.109573	0.373618
XNR_3558_1	117.386	-0.404746	1.11298	-0.363659	0.716113	0.883133
XNR_3558_2	62.6527	-0.651419	0.779952	-0.835204	0.403603	0.686541
XNR_3558_3	100.795	0.817099	0.84846	0.963038	0.335528	0.63416
XNR_3558_4	62.1609	1.09081	0.709066	1.53837	0.123957	0.396375
XNR_3558_5	1.80171	-0.222934	1.88888	-0.118025	0.906048	0.960784
XNR_3572_1	12.0316	1.95563	1.32428	1.47675	0.139743	0.415453
XNR_3572_2	95.3142	-0.124668	0.816122	-0.152757	0.87859	0.951854
XNR_3572_3	4.17069	3.34167	2.31805	1.44159	0.149419	0.429515
XNR_3572_4	28.054	-0.00223045	0.846171	-0.00263594	0.997897	0.99925
XNR_3572_5	0.118198	-0.508034	4.05812	-0.125189	0.900374	NA
XNR_3575_1	677.9	-0.729457	1.34962	-0.540492	NA	NA
XNR_3575_2	4.57168	-6.46961	2.33952	-2.76536	0.005686	0.0558793
XNR_3575_3	65.1178	0.507868	0.759278	0.668883	0.50357	0.757421
XNR_3575_4	9.8456	1.00688	1.33294	0.75538	0.450021	0.725664
XNR_3575_5	3254.7	-5.9415	1.07021	-5.55172	2.82878e-08	1.94479e-06
XNR_3578_1	1199.14	1.35169	0.93461	1.44627	0.148103	0.427219
XNR_3578_2	512.14	-4.06761	1.35498	-3.00198	NA	NA
XNR_3578_3	12.4034	-3.80617	1.12337	-3.38816	0.000703624	0.0111051
XNR_3578_4	411.699	-1.26289	1.44254	-0.87546	NA	NA
XNR_3578_5	6.28375	0.444134	1.04975	0.423085	0.672233	0.87478
XNR_3637_1	11.5986	1.70658	1.04999	1.62534	0.10409	0.363106
XNR_3637_2	0.233473	-2.90902	4.07535	-0.713808	0.475346	NA
XNR_3637_3	2603.35	-5.9942	1.63484	-3.66653	NA	NA
XNR_3637_4	7.1547	-0.563563	1.01967	-0.552694	0.580473	0.822129
XNR_3637_5	0	NA	NA	NA	NA	NA
XNR_3653_1	45.9895	0.164127	0.749567	0.218963	0.826679	0.934261
XNR_3653_2	697.541	-0.286352	0.591981	-0.483719	0.628586	0.857871
XNR_3653_3	1.27569	-4.57513	2.64092	-1.7324	0.0832023	0.319265
XNR_3653_4	23.4865	0.87847	0.847296	1.03679	0.299832	0.604797
XNR_3653_5	1.92299	1.80724	1.78866	1.01039	0.312309	0.613465
XNR_3668_1	1.28063	-3.67701	2.2968	-1.60093	0.109393	0.373618
XNR_3668_2	0	NA	NA	NA	NA	NA
XNR_3668_3	154.452	-0.53616	1.09134	-0.491287	0.623224	0.854086
XNR_3668_4	157.376	-0.306541	0.866554	-0.353747	0.723528	0.883332
XNR_3668_5	2.21501	0.482118	1.81513	0.265611	0.790539	0.918584
XNR_3669_1	294.547	2.88675	1.81957	1.5865	NA	NA
XNR_3669_2	1386.64	-3.97139	1.6815	-2.36182	NA	NA
XNR_3669_3	2.20494	-1.64804	1.52832	-1.07833	0.280885	0.58444
XNR_3669_4	17.2384	0.0144416	1.4063	0.0102692	0.991806	0.998463
XNR_3669_5	29.2624	-0.260665	1.26241	-0.206482	0.836414	0.93692
XNR_3677_1	163.763	-3.09539	0.971599	-3.18587	0.00144319	0.0195185
XNR_3677_2	95.7431	-5.47617	1.48319	-3.69216	NA	NA
XNR_3677_3	3.19205	-4.93511	1.76893	-2.78989	0.00527263	0.0540236
XNR_3677_4	12.0217	-1.69621	1.30139	-1.30339	0.192443	0.484643
XNR_3677_5	9.88718	-0.316723	0.952068	-0.332669	0.739384	0.888946
XNR_3796_1	2482.72	0.16357	0.798684	0.204799	0.837729	0.937438
XNR_3796_2	73.7912	-0.529798	0.681128	-0.777824	0.436673	0.716925
XNR_3796_3	14.6555	1.30855	1.33984	0.976648	0.328743	0.628073
XNR_3796_4	2134.41	-6.22479	1.59263	-3.90849	NA	NA
XNR_3796_5	44214.8	-10.0109	1.72599	-5.8001	NA	NA
XNR_3806_1	0.405058	-3.01042	4.07175	-0.739344	0.459698	NA
XNR_3806_2	0	NA	NA	NA	NA	NA
XNR_3806_3	4.31732	-3.75092	1.77317	-2.11537	0.0343982	0.189823
XNR_3806_4	0	NA	NA	NA	NA	NA
XNR_3806_5	303.146	2.75447	1.34186	2.05273	0.0400983	0.206757
XNR_3832_1	10.4609	-2.35969	1.26061	-1.87187	0.0612251	0.264454
XNR_3832_2	154.601	-2.64341	1.08875	-2.42794	0.0151849	0.114931
XNR_3832_3	0.295496	0.595801	3.98998	0.149324	0.881298	NA
XNR_3832_4	196.116	-1.23323	1.32299	-0.932151	NA	NA
XNR_3832_5	838.113	-3.51455	1.08611	-3.2359	0.00121258	0.0169556
XNR_3848_1	3.31115	-1.81987	1.31296	-1.38609	0.16572	0.439909
XNR_3848_2	4.06723	0.656526	1.42008	0.462316	0.643855	0.859226
XNR_3848_3	14.2081	0.377301	1.143	0.330097	0.741327	0.888946
XNR_3848_4	15.1518	-1.38304	1.17156	-1.18051	0.237799	0.542475
XNR_3848_5	164.103	-0.371748	0.663163	-0.560567	0.575093	0.819109
XNR_3882_1	47.9401	-1.93155	1.5078	-1.28104	0.200181	0.494458
XNR_3882_2	89.7215	0.413726	0.979358	0.422446	0.672699	0.87478
XNR_3882_3	10.9683	-0.773871	1.03935	-0.744575	0.456529	0.727995
XNR_3882_4	18.3592	0.397065	0.8319	0.477299	0.633149	0.859226
XNR_3882_5	0	NA	NA	NA	NA	NA
XNR_3891_1	62.715	0.771784	0.750982	1.0277	0.304091	0.60892
XNR_3891_2	7.75557	1.07015	1.07589	0.994667	0.319898	0.621504
XNR_3891_3	0	NA	NA	NA	NA	NA
XNR_3891_4	0.87509	0.234858	2.44358	0.096112	0.923432	NA
XNR_3891_5	207.95	-2.34799	1.00743	-2.33067	0.0197709	0.134
XNR_3953_1	65.1809	0.264397	0.857132	0.308467	0.757727	0.898167
XNR_3953_2	21.1932	-0.640493	0.838191	-0.764138	0.444785	0.722423
XNR_3953_3	35.581	-1.60654	0.923396	-1.73982	0.0818901	0.317409
XNR_3953_4	1.05071	-3.2994	2.80132	-1.1778	0.238876	NA
XNR_3953_5	71.86	1.34296	1.06511	1.26087	0.207357	0.501669
XNR_3957_1	86.0257	0.615273	0.828189	0.742914	0.457534	0.727995
XNR_3957_2	4.60026	-0.241796	1.28298	-0.188465	0.850512	0.937438
XNR_3957_3	6.78959	0.413703	1.25239	0.330331	0.74115	0.888946
XNR_3957_4	300.609	-0.515533	1.07953	-0.477555	0.632967	0.859226
XNR_3957_5	110.857	2.77498	1.18377	2.3442	0.0190682	0.133022
XNR_3975_1	950.663	-0.704385	0.982622	-0.716842	0.473471	0.738535
XNR_3975_2	6.74656	-0.393139	1.09738	-0.358253	0.720154	0.883137
XNR_3975_3	15.0146	-0.165544	1.13674	-0.14563	0.884214	0.953239
XNR_3975_4	142.267	0.233993	0.63975	0.365757	0.714546	0.883133
XNR_3975_5	12.0817	1.1143	0.921486	1.20924	0.226571	0.528959
XNR_3985_1	87.7312	0.818163	0.713108	1.14732	0.251249	0.555712
XNR_3985_2	1418.73	-1.68385	1.12898	-1.49148	0.135835	0.414284
XNR_3985_3	2.26683	-1.78197	1.58705	-1.12282	0.261514	0.568508
XNR_3985_4	97.8733	0.369865	0.79904	0.462887	0.643445	0.859226
XNR_3985_5	23.0013	0.1093	0.779826	0.140159	0.888534	0.953239
XNR_4033_1	24.7431	-0.23492	1.26861	-0.185178	0.853089	0.939024
XNR_4033_2	150.451	-0.447988	0.871341	-0.514136	0.607157	0.839036
XNR_4033_3	5.60742	1.0804	1.41405	0.764051	0.444837	0.722423
XNR_4033_4	16431	2.71407	1.13374	2.39392	0.0166694	0.123344
XNR_4033_5	62.1969	-3.98171	1.31515	-3.02756	0.00246537	0.0310523
XNR_4042_1	26.6349	-0.555681	0.953091	-0.583031	0.559873	0.805445
XNR_4042_2	2583.98	4.95167	1.47501	3.35704	NA	NA
XNR_4042_3	7.45442	0.17422	1.04427	0.166835	0.8675	0.947438
XNR_4042_4	11.2595	-0.237441	0.996461	-0.238284	0.811661	0.931578
XNR_4042_5	41.8405	-0.24297	0.987399	-0.246071	0.805628	0.928921
XNR_4077_1	192.427	0.0621965	0.746656	0.0833001	0.933613	0.9719
XNR_4077_2	21.2816	-0.726317	0.75576	-0.961041	0.336531	0.634579
XNR_4077_3	0	NA	NA	NA	NA	NA
XNR_4077_4	5.95233	4.87117	1.8294	2.66272	0.00775129	0.0701233
XNR_4077_5	18.1979	0.751776	0.885694	0.848798	0.395993	0.682177
XNR_4089_1	2408.63	1.92486	1.44288	1.33404	0.182191	0.46752
XNR_4089_2	17.9161	0.459042	0.816133	0.562459	0.573803	0.81901
XNR_4089_3	23.8508	0.775647	1.00033	0.77539	0.438109	0.717855
XNR_4089_4	0	NA	NA	NA	NA	NA
XNR_4089_5	29.3396	-3.42815	1.15002	-2.98095	0.00287354	0.0345041
XNR_4093_1	284.517	-0.194492	1.09064	-0.178328	0.858465	0.943055
XNR_4093_2	81.7649	-2.97112	0.890466	-3.33659	0.000848124	0.0126072
XNR_4093_3	1.11242	2.46243	2.14124	1.15	0.250143	NA
XNR_4093_4	3938.42	-5.30248	1.52251	-3.48273	NA	NA
XNR_4093_5	5.54571	-0.640997	1.18275	-0.541954	0.58785	0.825492
XNR_4108_1	27.0857	1.36979	1.06332	1.28822	0.197669	0.491196
XNR_4108_2	14.196	-1.65181	1.07867	-1.53134	0.125686	0.398045
XNR_4108_3	35.7952	0.427492	0.924332	0.462487	0.643732	0.859226
XNR_4108_4	87.2791	-2.64428	0.938623	-2.81719	0.00484459	0.0515714
XNR_4108_5	0.0590992	-1.0554	4.07536	-0.258972	0.795657	NA
XNR_4118_1	0	NA	NA	NA	NA	NA
XNR_4118_2	167.096	-0.217305	0.918101	-0.236689	0.812898	0.931578
XNR_4118_3	13.4419	0.138242	0.958077	0.144291	0.885271	0.953239
XNR_4118_4	187.839	-0.791726	0.882013	-0.897635	0.36938	0.66902
XNR_4118_5	65.7156	-2.86218	1.14136	-2.50769	0.0121522	0.0978103
XNR_4124_1	20.2283	-2.95985	1.35506	-2.18429	0.028941	0.167553
XNR_4124_2	22.9025	0.914192	0.775446	1.17892	0.238428	0.542588
XNR_4124_3	46.2277	0.94801	0.947322	1.00073	0.316959	0.620383
XNR_4124_4	3.25141	-1.51376	1.79538	-0.843141	0.399149	0.684612
XNR_4124_5	883.906	-2.47958	1.05276	-2.35533	0.0185065	0.130494
XNR_4144_1	0.0590992	-1.0554	4.07536	-0.258972	0.795657	NA
XNR_4144_2	259.111	1.2992	0.904008	1.43716	0.150673	0.430519
XNR_4144_3	1.98263	3.28167	2.58879	1.26765	0.204923	0.497973
XNR_4144_4	26.2516	0.131711	0.799129	0.164818	0.869087	0.947438
XNR_4144_5	13.9254	-2.1496	0.961494	-2.23568	0.0253724	0.157304
XNR_4168_1	172.57	1.07678	0.770999	1.39661	0.162532	0.439909
XNR_4168_2	3294.04	-2.11373	1.06174	-1.99082	0.046501	0.2265
XNR_4168_3	170.989	0.798258	0.667326	1.1962	0.231617	0.533754
XNR_4168_4	113.532	-0.170451	0.824988	-0.20661	0.836314	0.93692
XNR_4168_5	32.6568	0.835104	0.784565	1.06442	0.28714	0.593212
XNR_4173_1	0	NA	NA	NA	NA	NA
XNR_4173_2	0.470033	1.22819	3.31922	0.370024	0.711364	NA
XNR_4173_3	551.597	-8.17274	1.88089	-4.34515	NA	NA
XNR_4173_4	0.236397	0.284481	4.00962	0.0709496	0.943438	NA
XNR_4173_5	64.827	1.09714	0.972099	1.12863	0.259053	0.566143
XNR_4218_1	58.034	-0.559253	0.673001	-0.830984	0.405983	0.687753
XNR_4218_2	107.074	3.37555	1.61357	2.09197	0.0364412	0.196497
XNR_4218_3	0.292572	-1.98219	3.93163	-0.504164	0.614146	NA
XNR_4218_4	31.6897	2.57474	1.031	2.49732	0.0125137	0.0997467
XNR_4218_5	2.91201	0.355952	1.60734	0.221454	0.824739	0.934261
XNR_4223_1	0.233636	0.173604	4.01765	0.0432103	0.965534	NA
XNR_4223_2	110.274	1.15282	0.718232	1.60508	0.108477	0.372888
XNR_4223_3	7.56047	0.55074	1.056	0.521534	0.601995	0.835401
XNR_4223_4	166.255	0.511358	0.985022	0.519134	0.603667	0.836355
XNR_4223_5	894.419	2.85839	1.16069	2.46266	0.0137912	0.106833
XNR_4227_1	2156.01	-5.07572	1.50918	-3.36322	0.000770381	0.0119918
XNR_4227_2	53.0551	0.650264	0.671276	0.968699	0.332696	0.632428
XNR_4227_3	78.6874	-0.11156	0.994	-0.112234	0.910638	0.961919
XNR_4227_4	8.99741	0.216351	1.14335	0.189226	0.849916	0.937438
XNR_4227_5	479.051	-3.10721	1.03279	-3.00855	0.00262498	0.0323225
XNR_4232_1	50.0382	1.41411	0.893823	1.5821	0.113628	0.380056
XNR_4232_2	0	NA	NA	NA	NA	NA
XNR_4232_3	131.558	1.53944	1.10609	1.39179	0.163986	0.439909
XNR_4232_4	7.30109	2.02505	1.67184	1.21127	0.225793	0.528451
XNR_4232_5	4.41955	1.23934	1.39672	0.88732	0.374906	0.671631
XNR_4243_1	17.8374	0.0634815	1.17015	0.0542509	0.956735	0.981725
XNR_4243_2	8.35013	-3.98321	1.24225	-3.20645	0.00134381	0.0184774
XNR_4243_3	0	NA	NA	NA	NA	NA
XNR_4243_4	14.5849	0.687924	0.891547	0.771608	0.440347	0.719379
XNR_4243_5	39.9858	0.227923	1.12251	0.203047	0.839098	0.937438
XNR_4247_1	29.0476	-1.15852	1.20099	-0.964635	0.334728	0.633677
XNR_4247_2	14.547	2.84332	1.14992	2.47261	0.013413	0.105238
XNR_4247_3	16.7451	-0.135131	0.897496	-0.150565	0.880319	0.953101
XNR_4247_4	60.072	0.0127828	0.762329	0.0167681	0.986622	0.995284
XNR_4247_5	0	NA	NA	NA	NA	NA
XNR_4268_1	91.7424	1.37487	0.851717	1.61423	0.106477	0.368316
XNR_4268_2	0	NA	NA	NA	NA	NA
XNR_4268_3	8.22991	-7.32252	1.71398	-4.27224	1.93516e-05	0.000580549
XNR_4268_4	1663.21	0.579262	1.30683	0.443258	0.657579	0.865927
XNR_4268_5	151.705	-9.4555	2.10568	-4.49046	NA	NA
XNR_4273_1	443.831	-3.23873	1.34799	-2.40263	NA	NA
XNR_4273_2	0.636513	-0.877795	3.22595	-0.272104	0.785542	NA
XNR_4273_3	172.385	-1.34755	0.953568	-1.41317	0.157606	0.437633
XNR_4273_4	7.07827	-0.655714	1.17076	-0.560075	0.575428	0.819109
XNR_4273_5	0.762605	0.480465	2.51771	0.190834	0.848655	NA
XNR_4283_1	1.98365	-0.145781	1.83162	-0.0795916	0.936562	0.9736
XNR_4283_2	6.5002	-1.02277	1.38939	-0.736128	0.461653	0.731538
XNR_4283_3	2.26958	-0.161581	1.8017	-0.0896826	0.928539	0.970906
XNR_4283_4	5.63963	0.419335	1.28686	0.325859	0.744531	0.890096
XNR_4283_5	40.4398	-0.662533	0.902483	-0.734122	0.462875	0.731538
XNR_4289_1	174.09	3.34214	0.880611	3.79525	0.000147493	0.00316056
XNR_4289_2	8.50008	-0.211336	0.962264	-0.219624	0.826164	0.934261
XNR_4289_3	1587.03	0.458489	0.678415	0.675825	0.499152	0.753831
XNR_4289_4	91.8161	6.61039	2.12984	3.1037	NA	NA
XNR_4289_5	2.50567	0.763803	1.71382	0.445672	0.655834	0.865927
XNR_4312_1	20.1071	2.65724	1.01259	2.6242	0.00868519	0.0751882
XNR_4312_2	77.3028	-1.51153	0.974553	-1.55099	0.120903	0.392995
XNR_4312_3	13.003	3.32977	1.58753	2.09745	0.0359535	0.195786
XNR_4312_4	51.0748	-0.337236	0.764106	-0.441347	0.658962	0.867055
XNR_4312_5	1.58216	2.96709	2.11474	1.40305	0.160601	0.439455
XNR_4313_1	20.9199	0.689251	0.980344	0.70307	0.482012	0.739682
XNR_4313_2	20.9737	0.669331	0.931398	0.71863	0.472369	0.738535
XNR_4313_3	57.4345	-0.437549	1.03352	-0.423358	0.672034	0.87478
XNR_4313_4	12025.9	-7.75672	1.04084	-7.45237	9.16797e-14	3.02543e-11
XNR_4313_5	1852.68	-6.86569	1.61237	-4.25812	NA	NA
XNR_4314_1	4.84934	0.628722	1.15262	0.545471	0.58543	0.824157
XNR_4314_2	90.3876	-2.65228	0.853163	-3.10875	0.00187878	0.0249999
XNR_4314_3	0.231456	0.161625	4.01856	0.0402196	0.967918	NA
XNR_4314_4	20.6467	-1.83115	1.565	-1.17006	0.241975	0.54395
XNR_4314_5	985.332	-6.98091	1.80764	-3.8619	NA	NA
XNR_4315_1	82.3985	0.244159	1.03617	0.235635	0.813716	0.931578
XNR_4315_2	0	NA	NA	NA	NA	NA
XNR_4315_3	30.128	0.0714154	0.91192	0.0783132	0.937579	0.9736
XNR_4315_4	48.9073	0.508059	1.09371	0.464529	0.642269	0.859226
XNR_4315_5	24.5664	1.22549	0.85573	1.4321	0.152117	0.430519
XNR_4320_1	64.3294	1.12819	0.810101	1.39265	0.163725	0.439909
XNR_4320_2	39.7855	-0.458733	0.902053	-0.508543	0.611072	0.843035
XNR_4320_3	71.0156	-3.36011	1.42092	-2.36475	NA	NA
XNR_4320_4	16.2919	-0.174354	1.38944	-0.125485	0.90014	0.958213
XNR_4320_5	0.116818	-0.954102	4.07175	-0.234322	0.814735	NA
XNR_4341_1	28.8975	-0.729514	0.833378	-0.87537	0.381372	0.675177
XNR_4341_2	46.3977	1.56929	1.05806	1.48318	0.138026	0.415453
XNR_4341_3	8.1698	1.47162	1.11694	1.31754	0.187658	0.479313
XNR_4341_4	140.787	-3.28077	1.11233	-2.94946	0.00318333	0.0369894
XNR_4341_5	213.765	-0.984948	0.961856	-1.02401	0.305832	0.609707
XNR_4346_1	14.2263	3.32578	1.5118	2.19988	0.0278157	0.164502
XNR_4346_2	0.116818	-0.954102	4.07175	-0.234322	0.814735	NA
XNR_4346_3	57.5471	0.790378	0.800266	0.987645	0.323327	0.623235
XNR_4346_4	47.4919	2.12103	0.893834	2.37296	0.0176462	0.127326
XNR_4346_5	0.232546	0.167627	4.0181	0.0417179	0.966724	NA
XNR_4397_1	70.3205	-0.308781	0.854712	-0.361269	0.717898	0.883133
XNR_4397_2	32.4632	-0.318612	0.884913	-0.360049	0.718811	0.883133
XNR_4397_3	9.2093	-0.577686	1.44916	-0.398636	0.690162	0.881655
XNR_4397_4	207.655	2.50855	0.645054	3.8889	0.000100701	0.00227612
XNR_4397_5	68.8643	-0.805396	0.864207	-0.931947	0.351364	0.649944
XNR_4403_1	5.4028	-1.57642	1.43113	-1.10152	0.27067	0.57607
XNR_4403_2	28.8624	-6.05565	1.21655	-4.97771	6.43403e-07	2.79372e-05
XNR_4403_3	0.872301	0.689033	2.24	0.307603	0.758384	NA
XNR_4403_4	64.2889	0.304087	0.966526	0.314619	0.753051	0.896506
XNR_4403_5	29.8754	-3.91728	1.65229	-2.37082	0.0177485	0.127326
XNR_4417_1	243.144	0.607866	0.756377	0.803656	0.421596	0.70266
XNR_4417_2	1.63259	-0.320271	1.60426	-0.199638	0.841764	0.937438
XNR_4417_3	4.65366	-0.222435	1.16698	-0.190607	0.848833	0.937438
XNR_4417_4	0.464157	-2.0746	3.43072	-0.604712	0.54537	NA
XNR_4417_5	4.35712	-3.48742	1.49785	-2.32829	0.0198969	0.134
XNR_4418_1	21.4352	-2.16317	0.775897	-2.78796	0.00530414	0.0540236
XNR_4418_2	4.92973	-2.22514	1.79759	-1.23785	0.215773	0.515233
XNR_4418_3	254.281	-1.79654	1.14517	-1.56879	0.116696	0.383564
XNR_4418_4	24.0736	-2.40773	0.869014	-2.77064	0.00559455	0.0556085
XNR_4418_5	485.431	-3.32015	1.4002	-2.3712	0.0177302	0.127326
XNR_4443_1	204.374	-4.19492	0.93087	-4.50645	6.59197e-06	0.000221974
XNR_4443_2	1039.04	-4.78468	1.33779	-3.57657	0.000348134	0.00660253
XNR_4443_3	1.33676	2.70907	2.1687	1.24916	0.211605	0.508223
XNR_4443_4	622.165	-2.92944	1.10648	-2.64754	0.00810796	0.0719255
XNR_4443_5	140.161	-5.7828	1.40272	-4.12256	NA	NA
XNR_4460_1	7761.57	1.83939	0.953713	1.92866	0.0537733	0.245099
XNR_4460_2	0.290555	0.512019	3.91812	0.13068	0.896029	NA
XNR_4460_3	44.2043	0.65413	0.809285	0.808281	0.418929	0.70266
XNR_4460_4	10.2269	2.32566	1.56468	1.48634	0.137188	0.414579
XNR_4460_5	0.765366	0.513163	3.09882	0.165599	0.868472	NA
XNR_4473_1	116.889	-0.903009	0.842537	-1.07177	0.283821	0.589063
XNR_4473_2	23.7837	0.948241	0.856261	1.10742	0.268112	0.57351
XNR_4473_3	101.35	-4.55483	1.4668	-3.10528	NA	NA
XNR_4473_4	75.1771	-6.28148	0.943795	-6.65555	2.82241e-11	4.23362e-09
XNR_4473_5	45.3574	0.686878	0.878711	0.781689	0.434397	0.716602
XNR_4481_1	6.76077	0.290697	0.969815	0.299745	0.764371	0.904095
XNR_4481_2	59.71	0.400023	0.844889	0.473462	0.635884	0.859226
XNR_4481_3	170.132	-0.289891	0.5911	-0.490426	0.623832	0.85421
XNR_4481_4	3.48489	-1.58922	1.736	-0.915449	0.359956	0.657727
XNR_4481_5	18.3636	1.10385	1.05789	1.04344	0.296745	0.602249
XNR_4499_1	191.294	-4.53624	0.820097	-5.53135	3.1778e-08	2.09735e-06
XNR_4499_2	0	NA	NA	NA	NA	NA
XNR_4499_3	65.3829	-0.643899	0.866589	-0.743027	0.457465	0.727995
XNR_4499_4	41.7034	3.23316	1.28364	2.51875	0.0117774	0.0962183
XNR_4499_5	8.02623	-1.58314	1.02763	-1.54057	0.123422	0.396294
XNR_4530_1	0.466946	-3.45636	4.05812	-0.851714	0.394373	NA
XNR_4530_2	54.3211	0.110722	1.01921	0.108634	0.913492	0.962939
XNR_4530_3	2.55061	-2.1306	2.23826	-0.951899	0.341148	0.639653
XNR_4530_4	0	NA	NA	NA	NA	NA
XNR_4530_5	3461.1	-6.41005	1.63693	-3.9159	NA	NA
XNR_4552_1	8.9009	0.160829	1.33344	0.120612	0.903998	0.959507
XNR_4552_2	0	NA	NA	NA	NA	NA
XNR_4552_3	9.3697	1.71309	1.35854	1.26098	0.207316	0.501669
XNR_4552_4	0	NA	NA	NA	NA	NA
XNR_4552_5	273.626	-3.78513	1.49438	-2.53291	NA	NA
XNR_4562_1	210.994	-4.84379	1.51542	-3.19632	NA	NA
XNR_4562_2	0.520785	-1.9823	3.34243	-0.593071	0.553133	NA
XNR_4562_3	154.923	-4.18813	1.19977	-3.49077	0.000481628	0.00845411
XNR_4562_4	52.7207	-0.510741	0.812985	-0.628229	0.529854	0.781346
XNR_4562_5	0	NA	NA	NA	NA	NA
XNR_4569_1	150.789	-0.540555	0.607281	-0.890124	0.3734	0.671631
XNR_4569_2	342.213	-2.31301	1.11015	-2.08352	0.0372041	0.199307
XNR_4569_3	2871.78	-5.30474	1.68705	-3.1444	NA	NA
XNR_4569_4	130.641	-3.41514	1.22051	-2.79813	0.00513995	0.0531618
XNR_4569_5	127.113	-2.30709	0.964396	-2.39226	0.0167449	0.123344
XNR_4573_1	4008.36	-6.5641	1.56905	-4.18348	NA	NA
XNR_4573_2	159.586	-4.06448	1.43343	-2.83549	NA	NA
XNR_4573_3	1328.61	1.71228	1.2441	1.37632	NA	NA
XNR_4573_4	0.4083	-1.13891	3.00604	-0.378873	0.704782	NA
XNR_4573_5	71.5366	0.270361	0.729467	0.370628	0.710915	0.883133
XNR_4578_1	385.615	-0.272634	1.01729	-0.268	0.788699	0.917739
XNR_4578_2	0	NA	NA	NA	NA	NA
XNR_4578_3	0	NA	NA	NA	NA	NA
XNR_4578_4	40.3081	0.280486	1.06643	0.263014	0.79254	0.919613
XNR_4578_5	12.2422	0.556772	1.19228	0.46698	0.640514	0.859226
XNR_4604_1	61.0255	-1.16266	0.791388	-1.46914	0.141794	0.41712
XNR_4604_2	34.1571	1.41092	0.987862	1.42826	0.153217	0.43215
XNR_4604_3	47.0285	2.19196	1.21954	1.79736	0.0722778	0.295194
XNR_4604_4	0.174827	-0.208938	4.05033	-0.0515855	0.958859	NA
XNR_4604_5	4.26526	0.378795	1.61676	0.234293	0.814758	0.931578
XNR_4613_1	0.52419	1.34945	2.70354	0.499142	0.61768	NA
XNR_4613_2	82.5885	-0.479235	1.01792	-0.470801	0.637783	0.859226
XNR_4613_3	9.70088	-2.12169	1.27702	-1.66144	0.0966256	0.346592
XNR_4613_4	93.7878	-0.0328269	0.823732	-0.0398514	0.968212	0.98736
XNR_4613_5	82.1501	-2.0934	1.05496	-1.98434	0.0472177	0.229145
XNR_4634_1	1.22105	-0.620668	1.85273	-0.335002	0.737624	0.888864
XNR_4634_2	49.2621	1.523	0.955849	1.59335	0.111082	0.374051
XNR_4634_3	4.66607	-2.48648	1.63355	-1.52213	0.127976	0.400683
XNR_4634_4	4.13982	-0.451767	1.15272	-0.391915	0.695121	0.881655
XNR_4634_5	775.656	2.71606	1.16989	2.32164	0.0202522	0.135008
XNR_4639_1	60.6669	0.157766	0.647529	0.243643	0.807507	0.929363
XNR_4639_2	5.98397	-1.48198	1.04268	-1.42131	0.155225	0.433898
XNR_4639_3	0	NA	NA	NA	NA	NA
XNR_4639_4	19.9291	-2.23181	1.14984	-1.94097	0.0522623	0.241677
XNR_4639_5	869.23	-5.26306	1.6327	-3.22353	NA	NA
XNR_4644_1	25.8458	-0.892491	0.757539	-1.17815	0.238739	0.542588
XNR_4644_2	3.27399	0.972813	1.411	0.68945	0.49054	0.746671
XNR_4644_3	4.38563	1.22453	1.31782	0.929207	0.352782	0.650305
XNR_4644_4	781.411	1.06389	1.0716	0.992808	0.320804	0.621504
XNR_4644_5	65.7481	-0.00418956	1.05221	-0.00398168	0.996823	0.99925
XNR_4716_1	92.3453	-0.150127	0.750353	-0.200076	0.841421	0.937438
XNR_4716_2	75.4149	0.321073	0.88675	0.362078	0.717294	0.883133
XNR_4716_3	3.1053	3.94916	1.74995	2.25672	0.0240255	0.151885
XNR_4716_4	0.115728	-0.954102	4.07175	-0.234322	0.814735	NA
XNR_4716_5	99.3014	-1.66256	1.01573	-1.63681	0.10167	0.356971
XNR_4719_1	0	NA	NA	NA	NA	NA
XNR_4719_2	171.992	-2.94254	1.44461	-2.03691	NA	NA
XNR_4719_3	0.642098	1.6429	2.64205	0.621827	0.534056	NA
XNR_4719_4	598.47	-4.64975	1.64657	-2.82391	NA	NA
XNR_4719_5	118.209	-0.6748	1.28936	-0.523362	0.600723	0.834337
XNR_4736_1	41.3533	0.520235	0.784426	0.663204	0.5072	0.761492
XNR_4736_2	13.4301	1.26202	1.02419	1.23221	0.21787	0.516501
XNR_4736_3	34034.3	-5.1694	1.67248	-3.09086	NA	NA
XNR_4736_4	14.6394	1.01026	0.919167	1.09911	0.271722	0.576483
XNR_4736_5	69.6669	1.04287	0.984548	1.05924	0.28949	0.593721
XNR_4751_1	2.37851	-2.19	1.59278	-1.37495	0.169146	0.445122
XNR_4751_2	4.13471	-1.79754	1.38443	-1.2984	0.194151	0.484643
XNR_4751_3	6.23093	-2.4732	1.27314	-1.94261	0.0520634	0.241677
XNR_4751_4	332.089	1.93828	1.01379	1.91192	0.0558866	0.251522
XNR_4751_5	2174.41	-5.04383	1.60866	-3.13543	NA	NA
XNR_4780_1	7.32472	0.274545	1.09343	0.251086	0.801748	0.925741
XNR_4780_2	0	NA	NA	NA	NA	NA
XNR_4780_3	3.57017	4.14939	1.87477	2.21329	0.0268779	0.16105
XNR_4780_4	7200.58	2.4697	1.1163	2.2124	0.0269393	0.16105
XNR_4780_5	0.231456	0.161625	4.01856	0.0402196	0.967918	NA
XNR_4808_1	11.0146	-0.175274	0.969741	-0.180743	0.85657	0.941599
XNR_4808_2	8.66354	-0.97842	0.999285	-0.97912	0.327521	0.626924
XNR_4808_3	1.9173	-1.6499	1.86438	-0.884963	0.376177	0.671631
XNR_4808_4	106.898	1.29315	0.931956	1.38757	0.165269	0.439909
XNR_4808_5	14.556	0.429054	1.147	0.374068	0.708354	0.883133
XNR_4816_1	247.549	1.16034	0.839856	1.38159	0.167096	0.441135
XNR_4816_2	12863.1	-4.73944	1.63125	-2.90541	NA	NA
XNR_4816_3	9.90639	-1.12732	0.9812	-1.14892	0.25059	0.555712
XNR_4816_4	51.6975	3.27969	1.06614	3.07624	0.00209632	0.0276714
XNR_4816_5	0.64624	1.70463	2.57313	0.662475	0.507667	NA
XNR_4852_1	42222.5	-4.32326	1.31491	-3.28787	0.00100947	0.0144837
XNR_4852_2	0	NA	NA	NA	NA	NA
XNR_4852_3	38.7599	-0.128614	1.01384	-0.126858	0.899052	0.957674
XNR_4852_4	108.186	0.933269	1.229	0.759373	0.44763	0.724511
XNR_4852_5	304.851	-0.936801	1.41792	-0.660687	0.508813	0.763219
XNR_4874_1	3.83366	0.304421	1.45534	0.209175	0.834312	0.93692
XNR_4874_2	869.775	-3.01359	1.60967	-1.87218	NA	NA
XNR_4874_3	1.98212	-0.697671	1.86927	-0.373232	0.708976	0.883133
XNR_4874_4	0.701035	0.256809	2.24132	0.114579	0.908779	NA
XNR_4874_5	38.6362	2.11743	1.09551	1.93284	0.0532565	0.244772
XNR_4875_1	116.986	2.80352	0.823422	3.40471	0.000662334	0.0108203
XNR_4875_2	17.6968	-2.89349	2.26518	-1.27737	0.20147	0.495418
XNR_4875_3	802.213	5.18484	1.31042	3.95662	7.60188e-05	0.00186332
XNR_4875_4	1528.67	4.99093	1.43669	3.4739	NA	NA
XNR_4875_5	3.37667	4.05689	1.86009	2.18102	0.0291817	0.168356
XNR_4891_1	5.1885	0.849364	1.17143	0.725063	0.468413	0.736078
XNR_4891_2	1.16673	0.927406	2.0099	0.461418	0.644499	0.859226
XNR_4891_3	31.8606	1.95381	1.13976	1.71424	0.0864853	0.328048
XNR_4891_4	3.0336	-0.0761845	1.45951	-0.0521986	0.95837	0.982791
XNR_4891_5	7.47181	-0.506316	1.75609	-0.28832	0.773102	0.907913
XNR_4903_1	6.47924	-0.333083	1.61185	-0.206647	0.836286	0.93692
XNR_4903_2	0.236397	0.284481	4.00962	0.0709496	0.943438	NA
XNR_4903_3	31.3891	2.79853	1.32092	2.11862	0.0341227	0.189431
XNR_4903_4	50.7843	-2.62163	1.19413	-2.19544	0.0281323	0.164604
XNR_4903_5	0.116818	-0.954102	4.07175	-0.234322	0.814735	NA
XNR_4908_1	61.9356	0.385477	0.827488	0.46584	0.64133	0.859226
XNR_4908_2	37.2826	0.956316	0.747987	1.27852	0.201066	0.495418
XNR_4908_3	96.8944	-0.822415	0.75009	-1.09642	0.272894	0.576537
XNR_4908_4	42.477	0.693587	0.786322	0.882065	0.377742	0.671631
XNR_4908_5	15.3763	-0.546923	1.29502	-0.422329	0.672785	0.87478
XNR_4935_1	0	NA	NA	NA	NA	NA
XNR_4935_2	16.5802	-4.07799	1.6234	-2.512	0.0120047	0.0975755
XNR_4935_3	5.7618	1.26185	1.50503	0.838421	0.401794	0.684877
XNR_4935_4	65.4022	-1.14369	1.03884	-1.10093	0.270927	0.57607
XNR_4935_5	5.31551	-0.476225	1.18499	-0.401881	0.687771	0.881655
XNR_4936_1	37.5222	3.34925	0.980556	3.41566	0.000636274	0.0105616
XNR_4936_2	293.526	3.11683	1.21431	2.56676	0.0102653	0.0855443
XNR_4936_3	31.6843	6.28675	1.67898	3.74439	0.000180835	0.00372972
XNR_4936_4	57707.1	6.53637	1.30558	5.00647	5.5437e-07	2.54086e-05
XNR_4936_5	10.8605	3.9054	1.45825	2.67814	0.00740318	0.068625
XNR_4938_1	0.0590992	-1.0554	4.07536	-0.258972	0.795657	NA
XNR_4938_2	203.037	2.45433	1.09466	2.24208	0.024956	0.155975
XNR_4938_3	1.27861	-1.91008	2.75175	-0.694131	0.4876	0.743659
XNR_4938_4	2269.92	1.38386	1.54836	0.893762	0.371449	0.671293
XNR_4938_5	110.306	4.06763	1.038	3.91872	8.9022e-05	0.00206882
XNR_4950_1	32.8215	1.66531	0.958563	1.7373	0.082334	0.317409
XNR_4950_2	8.96818	-0.968271	1.05985	-0.913594	0.36093	0.657786
XNR_4950_3	21.8427	1.46852	0.904194	1.62412	0.10435	0.363245
XNR_4950_4	46.9205	-1.64503	1.29163	-1.27361	0.202802	0.497952
XNR_4950_5	5.57731	-0.589213	1.1607	-0.507638	0.611708	0.843206
XNR_4975_1	20.3643	-2.1462	1.24597	-1.72252	0.0849753	0.324558
XNR_4975_2	29.2417	0.17894	1.03179	0.173426	0.862317	0.946655
XNR_4975_3	2.972	0.0827215	1.45535	0.0568394	0.954673	0.980829
XNR_4975_4	30.8143	-5.60262	1.83139	-3.05922	NA	NA
XNR_4975_5	38.4684	-2.60135	0.89582	-2.90388	0.00368569	0.0409809
XNR_4980_1	11.963	-1.65657	1.0836	-1.52877	0.126322	0.399294
XNR_4980_2	2135.68	-6.03047	1.44004	-4.18772	2.81773e-05	0.000801597
XNR_4980_3	34.2724	-1.22566	1.67695	-0.730888	0.464848	0.733268
XNR_4980_4	13.4233	-4.71599	1.21535	-3.88036	0.000104301	0.00232562
XNR_4980_5	23.5951	0.515207	1.09921	0.468706	0.63928	0.859226
XNR_4997_1	1.96739	0.524147	2.7713	0.189134	0.849988	0.937438
XNR_4997_2	0.704886	0.337965	2.61398	0.129292	0.897127	NA
XNR_4997_3	158.329	0.189431	0.736969	0.257041	0.797147	0.922365
XNR_4997_4	1.05136	2.36761	3.5534	0.666293	0.505224	NA
XNR_4997_5	26285.3	-0.435749	0.733283	-0.594244	0.552349	0.800858
XNR_5001_1	32.0281	1.987	0.85437	2.32569	0.020035	0.134381
XNR_5001_2	0.231456	0.161625	4.01856	0.0402196	0.967918	NA
XNR_5001_3	2.83429	3.82236	2.58111	1.4809	0.138634	0.415453
XNR_5001_4	51.0083	-0.0109643	0.89622	-0.012234	0.990239	0.998103
XNR_5001_5	12.2179	4.87012	1.62209	3.00237	0.00267886	0.0327416
XNR_5011_1	514.37	3.06796	1.07161	2.86295	0.00419722	0.0458637
XNR_5011_2	1.11119	-2.37013	2.72882	-0.868556	0.38509	NA
XNR_5011_3	26.7029	-0.822834	0.932199	-0.882681	0.377409	0.671631
XNR_5011_4	39.4256	0.910402	0.99641	0.913683	0.360884	0.657786
XNR_5011_5	40.8468	-3.80954	1.13981	-3.34225	0.000831016	0.0124652
XNR_5016_1	31.0515	1.1472	0.812195	1.41246	0.157813	0.437633
XNR_5016_2	3.01376	2.61276	2.023	1.29153	0.19652	0.489078
XNR_5016_3	122.022	4.42771	1.6202	2.73282	NA	NA
XNR_5016_4	53.0177	0.368919	0.902578	0.408739	0.682731	0.880083
XNR_5016_5	8.63653	0.395902	0.991587	0.399261	0.689701	0.881655
XNR_5024_1	66.2118	-0.0613592	1.03942	-0.0590321	0.952927	0.980255
XNR_5024_2	109.593	-0.363961	0.870499	-0.418106	0.675869	0.876009
XNR_5024_3	18.527	-0.859546	1.05558	-0.814289	0.415479	0.698819
XNR_5024_4	111.025	-2.07793	1.64984	-1.25948	NA	NA
XNR_5024_5	78.5909	-1.74908	1.27905	-1.36749	0.171473	0.448052
XNR_5074_1	72.0956	-1.25307	0.821178	-1.52594	0.127024	0.400038
XNR_5074_2	1.86838	0.448234	2.16426	0.207107	0.835926	0.93692
XNR_5074_3	73.2491	-9.54136	2.12927	-4.48105	NA	NA
XNR_5074_4	20.7549	2.6614	1.20689	2.20517	0.0274418	0.163025
XNR_5074_5	10.2163	-0.368781	1.0315	-0.357518	0.720704	0.883137
XNR_5077_1	3.66566	0.084568	1.47567	0.0573083	0.9543	0.980829
XNR_5077_2	43.0076	-0.239115	0.883478	-0.270652	0.786659	0.916457
XNR_5077_3	3.72722	0.057029	1.35857	0.0419772	0.966517	0.986852
XNR_5077_4	3769.2	-8.64567	1.86015	-4.64784	NA	NA
XNR_5077_5	8.55208	4.32657	1.856	2.33112	0.0197469	0.134
XNR_5078_1	43.613	-0.248986	0.747567	-0.333062	0.739087	0.888946
XNR_5078_2	3146.65	-1.9513	0.710121	-2.74785	0.00599879	0.0575465
XNR_5078_3	21.735	-0.359923	1.25708	-0.286317	0.774635	0.908421
XNR_5078_4	5.71999	1.82465	1.7576	1.03815	0.299202	0.604714
XNR_5078_5	7.06913	0.929361	1.11017	0.837135	0.402516	0.6854
XNR_5082_1	22.2615	0.061507	0.83103	0.074013	0.941	0.974059
XNR_5082_2	17.6836	-1.27487	1.48749	-0.85706	0.391412	0.681974
XNR_5082_3	206.093	0.218452	0.966454	0.226035	0.821174	0.933395
XNR_5082_4	43.7759	0.572813	0.966783	0.592494	0.55352	0.80137
XNR_5082_5	201.948	2.509	1.20375	2.08432	NA	NA
XNR_5122_1	20.2338	-0.451801	1.15848	-0.389994	0.696541	0.881655
XNR_5122_2	48.5805	-1.23143	1.06704	-1.15406	0.248474	0.55464
XNR_5122_3	283.964	-3.04232	1.12912	-2.69442	0.00705121	0.0661051
XNR_5122_4	134.355	-2.31453	1.57229	-1.47208	NA	NA
XNR_5122_5	0.351671	-1.42941	3.7246	-0.383776	0.701145	NA
XNR_5128_1	22.1881	-0.0787958	0.746712	-0.105524	0.91596	0.963247
XNR_5128_2	369.068	-0.476769	1.40721	-0.338805	0.734756	0.888864
XNR_5128_3	3.31521	-0.109097	1.43757	-0.0758902	0.939506	0.974059
XNR_5128_4	100.753	-0.00338562	0.808404	-0.00418803	0.996658	0.99925
XNR_5128_5	109.568	1.57192	1.08633	1.447	0.147897	0.427219
XNR_5143_1	0.350291	-1.88498	3.73943	-0.504081	0.614204	NA
XNR_5143_2	1891.01	-3.01547	1.50357	-2.00555	NA	NA
XNR_5143_3	128.705	-3.7801	1.4417	-2.62197	NA	NA
XNR_5143_4	0	NA	NA	NA	NA	NA
XNR_5143_5	6.13608	-0.665551	1.53277	-0.434214	0.664133	0.869698
XNR_5145_1	234.979	-1.98622	0.602808	-3.29495	0.000984387	0.0142477
XNR_5145_2	104.292	6.61238	1.94422	3.40105	NA	NA
XNR_5145_3	0	NA	NA	NA	NA	NA
XNR_5145_4	161.632	-4.72223	1.36747	-3.45327	0.000553831	0.00942781
XNR_5145_5	7.60381	1.93832	1.49111	1.29992	0.193629	0.484643
XNR_5160_1	378.954	0.921067	0.623209	1.47794	0.139423	0.415453
XNR_5160_2	2.90796	-1.19503	1.37665	-0.868067	0.385358	0.679185
XNR_5160_3	93.7216	-0.468542	1.01646	-0.460955	0.644831	0.859226
XNR_5160_4	13.7733	1.31309	1.07896	1.217	0.223603	0.524815
XNR_5160_5	1.39279	-3.68422	2.24202	-1.64326	0.100329	0.353723
XNR_5169_1	1.57026	-0.729949	1.98531	-0.367674	0.713116	0.883133
XNR_5169_2	843.396	0.167772	0.79055	0.212222	0.831934	0.93692
XNR_5169_3	4.25996	1.61626	1.3698	1.17992	0.238031	0.542475
XNR_5169_4	49.1319	-2.10748	0.999275	-2.10901	0.0349436	0.191551
XNR_5169_5	0.76829	1.94791	3.73366	0.521717	0.601867	NA
XNR_5173_1	70.9868	1.3257	0.916319	1.44677	0.147961	0.427219
XNR_5173_2	0.233473	-2.90902	4.07535	-0.713808	0.475346	NA
XNR_5173_3	23.0119	0.50491	1.07621	0.469154	0.638959	0.859226
XNR_5173_4	2630.89	3.05038	1.27684	2.389	NA	NA
XNR_5173_5	337.161	-1.23473	1.03366	-1.19452	0.232273	0.53452
XNR_5186_1	0.759518	-2.98284	2.99835	-0.994825	0.319821	NA
XNR_5186_2	5.82766	0.189041	1.14571	0.164999	0.868944	0.947438
XNR_5186_3	1.98179	-0.490349	1.50755	-0.325261	0.744983	0.890096
XNR_5186_4	7.37553	2.12022	1.17661	1.80197	0.0715496	0.293396
XNR_5186_5	1528.73	-2.38159	0.950963	-2.5044	0.0122659	0.0982459
XNR_5194_1	32424.1	-5.95033	1.26944	-4.68739	2.76716e-06	0.000107651
XNR_5194_2	1.16256	-1.71142	2.40632	-0.711221	0.476947	NA
XNR_5194_3	34.4124	-2.23901	1.07395	-2.08483	0.0370847	0.199307
XNR_5194_4	177.331	3.05212	1.23389	2.47358	0.0133769	0.105238
XNR_5194_5	33.2857	1.22455	0.87153	1.40506	0.160004	0.439455
XNR_5195_1	46.2747	0.603103	0.941664	0.640465	0.52187	0.775753
XNR_5195_2	4.59531	-2.08317	1.67294	-1.24522	0.213052	0.510212
XNR_5195_3	14.3598	1.724	1.18321	1.45705	0.145102	0.421512
XNR_5195_4	72.7418	1.43427	1.16926	1.22665	0.219954	0.51995
XNR_5195_5	86.6871	0.534113	1.23929	0.430983	NA	NA
XNR_5211_1	0.175917	-0.202098	4.04972	-0.0499043	0.960199	NA
XNR_5211_2	18.6419	-4.44645	1.93162	-2.30193	0.0213393	0.140279
XNR_5211_3	0	NA	NA	NA	NA	NA
XNR_5211_4	75.355	2.02637	1.06255	1.90707	0.0565117	0.252012
XNR_5211_5	12.0134	-5.85016	1.9636	-2.97931	0.00288903	0.0345041
XNR_5214_1	25.7209	-0.639022	0.799258	-0.799519	0.42399	0.703086
XNR_5214_2	60.549	2.88657	1.27023	2.27248	0.0230576	0.148613
XNR_5214_3	29.4002	-1.05268	0.752379	-1.39913	0.161773	0.439909
XNR_5214_4	178.766	1.1447	1.12722	1.0155	0.309865	0.611707
XNR_5214_5	33.2217	0.187825	0.729179	0.257585	0.796727	0.922365
XNR_5217_1	36.1842	-3.25035	1.39558	-2.32902	0.0198578	0.134
XNR_5217_2	73.9423	0.116116	0.804707	0.144296	0.885267	0.953239
XNR_5217_3	8.06104	-3.19182	2.11298	-1.51057	0.130897	0.406902
XNR_5217_4	834.865	-5.95664	1.65134	-3.60714	NA	NA
XNR_5217_5	2902.31	-4.3647	1.43032	-3.05156	NA	NA
XNR_5227_1	0	NA	NA	NA	NA	NA
XNR_5227_2	0	NA	NA	NA	NA	NA
XNR_5227_3	14.9262	-2.5245	1.21336	-2.08058	0.0374727	0.199451
XNR_5227_4	56.9728	1.93953	1.3043	1.48702	NA	NA
XNR_5227_5	193.548	-0.429155	0.665865	-0.644508	0.519246	0.772548
XNR_5242_1	3.90604	-2.45868	1.65165	-1.48862	0.136588	0.414579
XNR_5242_2	11.7269	3.68636	1.65637	2.22556	0.0260434	0.1593
XNR_5242_3	3.31348	0.304303	1.41237	0.215456	0.829412	0.935427
XNR_5242_4	98.1216	-0.907276	1.05542	-0.859634	0.389991	0.681285
XNR_5242_5	19.6244	5.56174	2.07636	2.6786	NA	NA
XNR_5247_1	0	NA	NA	NA	NA	NA
XNR_5247_2	16.5139	0.30914	1.40475	0.220068	0.825818	0.934261
XNR_5247_3	1.16442	-0.75691	1.87717	-0.403219	0.686787	0.881655
XNR_5247_4	184.401	-2.29305	1.8053	-1.27017	NA	NA
XNR_5247_5	25.3016	-2.43572	1.23976	-1.96468	0.0494519	0.235146
XNR_5272_1	0.69763	-2.79631	2.64645	-1.05663	0.290682	NA
XNR_5272_2	39.3165	0.355623	0.758472	0.468868	0.639164	0.859226
XNR_5272_3	0.754744	-0.869543	3.11503	-0.279145	0.780134	NA
XNR_5272_4	2.73003	-0.928231	1.53503	-0.604697	0.54538	0.793304
XNR_5272_5	18.7994	-0.395087	1.09134	-0.362022	0.717336	0.883133
XNR_5275_1	618.282	-1.24309	0.82467	-1.50738	0.131713	0.40729
XNR_5275_2	0.115728	-0.954102	4.07175	-0.234322	0.814735	NA
XNR_5275_3	802.809	-1.50289	0.786739	-1.91028	0.056097	0.251522
XNR_5275_4	10353.2	-5.00104	1.49815	-3.33814	NA	NA
XNR_5275_5	7.7605	0.441197	1.159	0.380669	0.703449	0.883133
XNR_5279_1	38.6613	0.543229	0.924941	0.587312	0.556994	0.803357
XNR_5279_2	35.4394	-0.738177	0.774624	-0.952949	0.340616	0.639381
XNR_5279_3	5.93633	0.0584993	1.17572	0.0497561	0.960317	0.984176
XNR_5279_4	1291.42	-6.93556	1.63491	-4.24217	NA	NA
XNR_5279_5	14.0445	-2.62028	1.2659	-2.0699	0.0384617	0.202753
XNR_5286_1	63.55	-1.20328	0.918217	-1.31045	0.190042	0.483904
XNR_5286_2	0	NA	NA	NA	NA	NA
XNR_5286_3	4.18504	-4.55326	1.56868	-2.90261	0.0037007	0.0409809
XNR_5286_4	62.7558	-0.488255	0.68695	-0.710758	0.477234	0.739377
XNR_5286_5	60.5203	-0.394872	0.942851	-0.418806	0.675358	0.876009
XNR_5288_1	59.7736	-0.873482	0.83918	-1.04088	0.297933	0.603178
XNR_5288_2	83.4345	1.76065	0.903327	1.94907	0.051287	0.240408
XNR_5288_3	146.611	-1.62426	1.08332	-1.49933	0.133788	0.411979
XNR_5288_4	45.0008	-0.844589	0.848458	-0.99544	0.319522	0.621504
XNR_5288_5	21.221	-1.67511	1.20094	-1.39484	0.163064	0.439909
XNR_5290_1	0	NA	NA	NA	NA	NA
XNR_5290_2	0.694367	1.7674	3.88516	0.45491	0.649174	NA
XNR_5290_3	13.683	-0.365605	0.852932	-0.428645	0.668182	0.873224
XNR_5290_4	1212.14	-2.57262	1.33949	-1.9206	0.0547818	0.248324
XNR_5290_5	22.1684	-4.61874	1.00467	-4.59727	4.28058e-06	0.000153543
XNR_5323_1	906.258	-0.750031	1.63343	-0.459175	NA	NA
XNR_5323_2	12.6417	-2.06592	1.61638	-1.27811	0.201211	0.495418
XNR_5323_3	1.16736	-4.58867	3.20359	-1.43235	0.152043	0.430519
XNR_5323_4	13.3424	0.10934	1.3043	0.0838306	0.933191	0.9719
XNR_5323_5	64.0926	0.507444	0.775037	0.654735	0.512639	0.766391
XNR_5393_1	54.0462	4.71082	1.40415	3.35493	0.000793845	0.0122415
XNR_5393_2	22.3973	-1.58644	1.52885	-1.03767	0.299425	0.604714
XNR_5393_3	21.0002	-2.06513	1.23313	-1.6747	0.0939933	0.341606
XNR_5393_4	486.917	-4.08282	1.45745	-2.80134	NA	NA
XNR_5393_5	0.0590992	-1.0554	4.07536	-0.258972	0.795657	NA
XNR_5399_1	430.187	-0.844951	0.91348	-0.924981	0.354976	0.650871
XNR_5399_2	58.7252	2.63723	0.865806	3.04599	0.00231917	0.0296638
XNR_5399_3	1.51115	-0.989264	1.78281	-0.55489	0.57897	0.820705
XNR_5399_4	0.406282	0.992554	3.55875	0.278905	0.780318	NA
XNR_5399_5	17.6092	2.31259	1.32231	1.7489	0.0803082	0.315497
XNR_5400_1	69.215	0.464964	0.633847	0.733559	0.463217	0.731538
XNR_5400_2	18.9782	-1.06799	0.972925	-1.09771	0.27233	0.576483
XNR_5400_3	0	NA	NA	NA	NA	NA
XNR_5400_4	9.48878	1.87053	1.11251	1.68136	0.0926921	0.339871
XNR_5400_5	9.82943	0.891303	1.1831	0.753364	0.451231	0.725664
XNR_5402_1	38814.2	-2.29455	2.10567	-1.0897	NA	NA
XNR_5402_2	2053.17	-6.60721	1.18723	-5.56525	2.61774e-08	1.87794e-06
XNR_5402_3	0.699491	-1.39542	2.68969	-0.518803	0.603898	NA
XNR_5402_4	1.401	-2.49982	2.69667	-0.927006	0.353924	0.650305
XNR_5402_5	1.45896	1.39917	2.24393	0.623535	0.532933	0.783027
XNR_5426_1	106150	-3.60387	1.18856	-3.03213	0.00242838	0.0308218
XNR_5426_2	9.18906	0.066822	1.47263	0.0453761	0.963808	0.986852
XNR_5426_3	1.40621	0.687885	1.96534	0.350008	0.726333	0.884464
XNR_5426_4	0	NA	NA	NA	NA	NA
XNR_5426_5	77.2971	0.0366608	0.841952	0.0435427	0.965269	0.986852
XNR_5451_1	83.8074	-1.73978	1.02526	-1.69691	0.089714	0.335213
XNR_5451_2	13.8264	0.384339	0.864737	0.444458	0.656712	0.865927
XNR_5451_3	0.233473	-2.90902	4.07535	-0.713808	0.475346	NA
XNR_5451_4	0.531893	1.42337	3.954	0.359982	0.718861	NA
XNR_5451_5	12.3138	0.771281	0.954211	0.808291	0.418923	0.70266
XNR_5476_1	4562.71	-5.20849	1.46626	-3.55223	0.000381987	0.00708179
XNR_5476_2	11.5624	-0.403046	1.03762	-0.388433	0.697696	0.881655
XNR_5476_3	2.32788	-0.061056	1.72749	-0.0353437	0.971806	0.988416
XNR_5476_4	2.32959	1.28996	1.568	0.822675	0.410693	0.693596
XNR_5476_5	1.45266	-1.8245	1.79756	-1.01499	0.310111	0.611707
XNR_5478_1	0.236397	0.284481	4.00962	0.0709496	0.943438	NA
XNR_5478_2	78.2583	-1.32351	1.27018	-1.04199	NA	NA
XNR_5478_3	0.116818	-0.954102	4.07175	-0.234322	0.814735	NA
XNR_5478_4	1151.63	6.86263	1.72138	3.9867	NA	NA
XNR_5478_5	231.279	-0.31905	0.803551	-0.39705	0.691331	0.881655
XNR_5481_1	19.338	-1.9809	1.26884	-1.56119	0.118478	0.387874
XNR_5481_2	490.436	3.31421	1.51259	2.19108	NA	NA
XNR_5481_3	84.8383	-0.851683	0.968739	-0.879167	0.379311	0.672971
XNR_5481_4	123.13	2.76927	1.26571	2.18791	0.0286762	0.166605
XNR_5481_5	1.9315	1.83505	1.91425	0.958622	0.337749	0.635446
XNR_5494_1	1075	4.95723	1.26211	3.92775	8.57447e-05	0.00202113
XNR_5494_2	11.425	1.2397	1.55177	0.798892	0.424353	0.703086
XNR_5494_3	3294.72	6.28334	1.06419	5.90432	3.54104e-09	3.20281e-07
XNR_5494_4	3.72749	-0.553966	1.42939	-0.387555	0.698345	0.881655
XNR_5494_5	594.925	6.69971	1.12324	5.96461	2.45215e-09	2.52878e-07
XNR_5513_1	83.5894	-3.5528	1.44732	-2.45474	NA	NA
XNR_5513_2	0.118198	-0.508034	4.05812	-0.125189	0.900374	NA
XNR_5513_3	56.3731	-1.2009	0.675096	-1.77886	0.0752628	0.30321
XNR_5513_4	249.059	-3.38433	1.24932	-2.70895	NA	NA
XNR_5513_5	14.6411	-0.842307	1.33842	-0.629331	0.529133	0.781346
XNR_5517_1	68.1647	-1.71026	0.90896	-1.88156	0.0598955	0.260331
XNR_5517_2	86.5628	-0.876073	0.87853	-0.997203	0.318666	0.621504
XNR_5517_3	0.988956	-0.180803	2.4988	-0.0723559	0.942319	NA
XNR_5517_4	29.5857	1.27822	0.814259	1.5698	0.116462	0.383564
XNR_5517_5	78.1966	3.34954	1.15091	2.91033	0.00361044	0.040803
XNR_5553_1	21.4713	-0.188426	0.90269	-0.208738	0.834653	0.93692
XNR_5553_2	567.695	-1.96427	0.951039	-2.0654	0.0388854	0.204334
XNR_5553_3	0.521108	-3.01007	4.03185	-0.746574	0.455321	NA
XNR_5553_4	22.0605	0.778782	0.903271	0.86218	0.388589	0.680967
XNR_5553_5	0.116818	-0.954102	4.07175	-0.234322	0.814735	NA
XNR_5555_1	259.999	0.144343	0.753858	0.191472	0.848156	0.937438
XNR_5555_2	44.9767	-1.71434	0.787563	-2.17677	0.0294976	0.169585
XNR_5555_3	17.2281	0.869066	1.13357	0.766662	0.443282	0.722029
XNR_5555_4	154.96	2.86897	1.42996	2.00633	NA	NA
XNR_5555_5	3.21494	0.367133	1.74185	0.210772	0.833066	0.93692
XNR_5581_1	167.324	0.613474	0.656224	0.934853	0.349864	0.648624
XNR_5581_2	0	NA	NA	NA	NA	NA
XNR_5581_3	5.86033	-0.18192	1.24413	-0.146224	0.883745	0.953239
XNR_5581_4	0.116818	-0.954102	4.07175	-0.234322	0.814735	NA
[truncated: 167 more rows]

## Sheet: Supplementary Table 5
Supplementary Table 5: Annotation of genes within positive-fitness TUs.
Protein*	NCBI annotation for S. albidoflavus J1074 proteins
XNR_0131	Integral membrane protein
XNR_0156	Major facilitator superfamily transporter MFS 1
XNR_0157	Transcriptional regulator, TetR family
XNR_0216	Permeases of the major facilitator superfamily
XNR_0274	O-antigen export system, permease protein
XNR_0273	Teichoic acid export ATP-binding protein TagH
XNR_0775	Xylose binding protein
XNR_1460	ATP synthase epsilon chain
XNR_1463	ATP synthase alpha chain
XNR_1462	ATP synthase gamma chain
XNR_1461	ATP synthase beta chain
XNR_1467	ATP synthase A chain
XNR_1466	ATP synthase C chain
XNR_1465	ATP synthase B chain
XNR_1464	ATP synthase delta chain
XNR_1769	Integral membrane protein
XNR_1768	Integral membrane transporter
XNR_1767	ABC transporter, ATP-binding protein
XNR_1766	DUF1707 domain containing protein
XNR_2132	Potassium/proton antiporter
XNR_2721	Na(+)/H(+) antiporter nhaA
XNR_3004	50S ribosomal protein L34
XNR_3003	Ribonuclease P protein component
XNR_3002	Protein YidD
XNR_3001	Membrane protein oxaA
XNR_3000	RNA-binding protein Jag
XNR_4227	ABC transporter ATP-binding protein
XNR_4443	Phosphoribosylglycinamide synthetase
XNR_4444	Major facilitator superfamily protein
XNR_4980	ABC transporter related protein
XNR_5145	Gluconate permease
* Green = transporter; Grey = non-transporter; thick lines indicate transcripitonal units as indicated in Fig. 4a.

## Sheet: Supplementary Table 6
Supplementary Table 6: Bacterial strains and plasmids used in this study
Name	Description	Reference or source
Streptomyces strains
S. albidoflavus J1074	Streptomyces albidoflavus G harbouring a deletion in the salI restriction system	46
ΦBT1::pIndigoC31Hyg	S. albidoflavus J1074 derivative harbouring pIndigoC31Hyg; HygR	This study
ΦBT1::pIndigoC31Hyg-ermEp	S. albidoflavus J1074 derivative harbouring pIndigoC31Hyg-ermEp; HygR	This study
ΦBT1::pRFSdCas9-aprR	S. albidoflavus J1074 derivative harbouring pRFSdCas9-aprR; AprR	This study
ΦBT1::pRFSdCas9-BT1	S. albidoflavus J1074 derivative harbouring pRFSdCas9-BT1; AprR	This study
ΦBT1::pRFSdCas9-targetless_1	S. albidoflavus J1074 derivative harbouring pRFSdCas9-targetless_1; AprR	This study
ΦBT1::pRFSdCas9-targetless_4	S. albidoflavus J1074 derivative harbouring pRFSdCas9-targetless_4; AprR	This study
ΦBT1::pRFSdCas9-XNR_0131	S. albidoflavus J1074 derivative harbouring pRFSdCas9-XNR_0131; AprR,	This study
ΦBT1::pRFSdCas9-XNR_0156	S. albidoflavus J1074 derivative harbouring pRFSdCas9-XNR_0156; AprR,	This study
ΦBT1::pRFSdCas9-XNR_0216	S. albidoflavus J1074 derivative harbouring pRFSdCas9-XNR_0216; AprR,	This study
ΦBT1::pRFSdCas9-XNR_0274	S. albidoflavus J1074 derivative harbouring pRFSdCas9-XNR_0274; AprR	This study
ΦBT1::pRFSdCas9-XNR_0775	S. albidoflavus J1074 derivative harbouring pRFSdCas9-XNR_0775; AprR	This study
ΦBT1::pRFSdCas9-XNR_1460	S. albidoflavus J1074 derivative harbouring pRFSdCas9-XNR_1460; AprR	This study
ΦBT1::pRFSdCas9-XNR_1463	S. albidoflavus J1074 derivative harbouring pRFSdCas9-XNR_1463; AprR	This study
ΦBT1::pRFSdCas9-XNR_1467	S. albidoflavus J1074 derivative harbouring pRFSdCas9-XNR_1467; AprR	This study
ΦBT1::pRFSdCas9-XNR_1769	S. albidoflavus J1074 derivative harbouring pRFSdCas9-XNR_1769; AprR	This study
ΦBT1::pRFSdCas9-XNR_2132	S. albidoflavus J1074 derivative harbouring pRFSdCas9-XNR_2132; AprR	This study
ΦBT1::pRFSdCas9-XNR_2721	S. albidoflavus J1074 derivative harbouring pRFSdCas9-XNR_2721; AprR	This study
ΦBT1::pRFSdCas9-XNR_3004	S. albidoflavus J1074 derivative harbouring pRFSdCas9-XNR_3001; AprR	This study
ΦBT1::pRFSdCas9-XNR_4227	S. albidoflavus J1074 derivative harbouring pRFSdCas9-XNR_4227; AprR	This study
ΦBT1::pRFSdCas9-XNR_4443	S. albidoflavus J1074 derivative harbouring pRFSdCas9-XNR_4444; AprR	This study
ΦBT1::pRFSdCas9-XNR_4980	S. albidoflavus J1074 derivative harbouring pRFSdCas9-XNR_4980; AprR	This study
ΦBT1::pRFSdCas9-XNR_5145	S. albidoflavus J1074 derivative harbouring pRFSdCas9-XNR_5145; AprR	This study
Escherichia coli
NEB5⍺	General cloning host	New England Biolabs
ET12567	Non-methylating host for transfer of DNA into Streptomyces spp. (dam, dcm, hsdM); CamR	42
GB05-red	Host for RecET recombination	40
ccdB Survival 2T1R	General cloning host for constructs containing the ccdB toxin gene	Invitrogen
Plasmids
pCRISPR-dCas9	Replicative CRISPRi plasmid; AprR	24
pIndigoC31Hyg	Derivative of pTwistAmp-bpsA1-C31-Hyg harbouring a promoterless indigoidine reporter gene (bpsA1). Promoter probes are cloned by BsaI-Golden Gate cloning to replace a cat-ccdB counterselection cassette; integrates into the ΦC31 attB site in Streptomyces species; oriT, CamR, HygR	This study
pIndigoC31Hyg-ermEp	Derivative of pIndigoC31Hyg with transcription of bspA driven by the ermE* promoter; HygR	This study
pIndigoC31Hyg-aTc-Theo	Derivative of pIndigoC31Hyg with transcription of bspA is controlled by an anhydrotetracycline promoter and theophylline riboswitch; HygR	This study
pRFSdCas9	Integrative CRISPRi plasmid in which dCas9 expression is controlled by an anhydrotetracycline promoter and theophylline riboswitch. sgRNAs are cloned in via BsmBI/Esp31Golden Gate cloning to replace a cat-ccdB counterselection cassette; integrates into the ΦC31 attB site in Streptomyces species; oriT, AprR, CamR	This study
pRFSdCas9-aprR	pRFSdCas9 derivative harbouring an sgRNA targeting the aac(3)IV apramycin resistance gene; AprR	This study
pRFSdCas9-BT1	pRFSdCas9 derivative harbouring an sgRNA targeting the gene for the ΦBT1 integrase; AprR	This study
pRFSdCas9-targetless_1	pRFSdCas9 derivative harbouring a targetless_1 sgRNA; AprR	This study
pRFSdCas9-targetless_4	pRFSdCas9 derivative harbouring a targetless_4 sgRNA; AprR	This study
pRFSdCas9-XNR_0131	pRFSdCas9 derivative harbouring an sgRNA targeting the XNR_0131 gene; AprR	This study
pRFSdCas9-XNR_0156	pRFSdCas9 derivative harbouring an sgRNA targeting the XNR_0156 gene; AprR	This study
pRFSdCas9-XNR_0216	pRFSdCas9 derivative harbouring an sgRNA targeting the XNR_0216 gene; AprR	This study
pRFSdCas9-XNR_0274	pRFSdCas9 derivative harbouring an sgRNA targeting the XNR_0274 gene; AprR	This study
pRFSdCas9-XNR_0775	pRFSdCas9 derivative harbouring an sgRNA targeting the XNR_0775 gene; AprR	This study
pRFSdCas9-XNR_1460	pRFSdCas9 derivative harbouring an sgRNA targeting the XNR_1460 gene; AprR	This study
pRFSdCas9-XNR_1463	pRFSdCas9 derivative harbouring an sgRNA targeting the XNR_1463 gene; AprR	This study
pRFSdCas9-XNR_1467	pRFSdCas9 derivative harbouring an sgRNA targeting the XNR_1467 gene; AprR	This study
pRFSdCas9-XNR_1769	pRFSdCas9 derivative harbouring an sgRNA targeting the XNR_1769 gene; AprR	This study
pRFSdCas9-XNR_2132	pRFSdCas9 derivative harbouring an sgRNA targeting the XNR_2132 gene; AprR	This study
pRFSdCas9-XNR_2721	pRFSdCas9 derivative harbouring an sgRNA targeting the XNR_2721 gene; AprR	This study
pRFSdCas9-XNR_3004	pRFSdCas9 derivative harbouring an sgRNA targeting the XNR_3002 gene; AprR	This study
pRFSdCas9-XNR_4227	pRFSdCas9 derivative harbouring an sgRNA targeting the XNR_4227 gene; AprR	This study
pRFSdCas9-XNR_4443	pRFSdCas9 derivative harbouring an sgRNA targeting the XNR_4444 gene; AprR	This study
pRFSdCas9-XNR_4980	pRFSdCas9 derivative harbouring an sgRNA targeting the XNR_4980 gene; AprR	This study
pRFSdCas9-XNR_5145	pRFSdCas9 derivative harbouring an sgRNA targeting the XNR_5145 gene; AprR	This study
pSC101-PBAD-ETgA-tet	Encodes RecET recombination machinery induced by arabinose; TetR	40
pTwistAmp-bpsA1	pTwistAmp derivative harbouring the bpsA1 indigoidine synthetase gene from Streptomyces laveduale codon optimised for S. coelicolor; CarbR	Twist Bioscience
pTwistAmp-bpsA1-C31	pTwistAmp-bpsA1 derivative harbouring a ΦC31 integrase gene and attP site cloned into the EcoRI-HindIII sites; CarbR	This study
pTwistAmp-bpsA1-C31-Hyg	pTwistAmp-bpsA1-C31 derivative in which recombineering was used to swap the carbenicillin cassette for a hygromycin resistance cassette with a conjugal origin of transfer; oriT; HygR	This study
pUC57-C31	pUC57 derivative harbouring a synthetic ΦC31 integrase gene and attP site; CarbR	Genscript
pUC57-BT1	pUC57 derivative harbouring a synthetic ΦBT1 intergrase gene and attP site; CarbR	Genscript
pUC57-BT1-TetTheo-dCas9	pUC57-BT1 derivative harbouring the dCas9 gene driven by an anhydrotetracycline inducible promoter and theophylline riboswitch; CarbR	This study
pUC57-BT1-TetTheo-dCas9-Apr	pUC57-BT1-TetTheo-dCas9 derivative in which recombineering was used to swap out carbenicillin resistance for an apramycin resistance cassette with a conjugal origin of transfer; oriT; AprR	This study
pUZ8002	Encodes conjugation machinery for mobilization of plasmids from E. coli to Streptomyces; KanR	42
Cam – chloramphenicol; Carb – carbenicillin; Kan – kanamycin; Apr – apramycin; Hyg – hygromycin.

## Sheet: Supplementary Table 7
Supplementary Table 7: Oligonucleotides used in this study
Name	Sequence (5ʹ-3ʹ)*	Comments
JEC41	ATCTTTGGTCTCAacgcGTTGTAAAACGACGGCCAG	PCR: amplification of tetR-tcp-theophyilline riboswitch cassette
JEC42	GTGAAAGGTCTCTtcatCTTGTTGCCTCCTTAGCAG	PCR: amplification of tetR-tcp-theophyilline riboswitch cassette
JEC56	atggTGGTGGACATAGTTGTTAGG	Oligo Annealing: Targetless sgRNA-1
JEC57	aaacCCTAACAACTATGTCCACCA	Oligo Annealing: Targetless sgRNA-1
JEC62	atggGGAAGGAACCAAACAACAAC	Oligo Annealing: Targetless sgRNA-4
JEC63	aaacGTTGTTGTTTGGTTCCTTCC	Oligo Annealing: Targetless sgRNA-4
JEC78	atggGAGAAGCTGACCGATGAGCT	Oligo Annealing: sgRNA targeting aprR
JEC79	aaacAGCTCATCGGTCAGCTTCTC	Oligo Annealing: sgRNA targeting aprR
JEC80	atggACGGGCTCATGCCTAGATCT	Oligo Annealing: sgRNA targeting ΦBT1 integrase
JEC81	aaacAGATCTAGGCATGAGCCCGT	Oligo Annealing: sgRNA targeting ΦBT1 integrase
JEC82	ATATGAATGCAACCTTGAACAG	PCR: amplification of sgRNA oligopool
JEC83	TGATGCTCTAAACTTCATTTGG	PCR: amplification of sgRNA oligopool
JEC88	ACGGAAAAGTTCCCGGAATGTG	RT-qPCR: amplification of bpsA1 internal fragment
JEC89	GGCCGTACACGTTGATCAGG	RT-qPCR: amplification of bpsA1 internal fragment
JEC90	GCACCTTCGTCATCAACGGC	RT-qPCR: amplification of rpoB internal fragment
JEC91	GCGGAGAAGATGTCCTTGTCG	RT-qPCR: amplification of rpoB internal fragment
JEC94	cgcgGGAGGAATTCGCAG	Oligo Annealing: introduction of EcoRI into pRFSdCas9
JEC95	gggaCTGCGAATTCCTCC	Oligo Annealing: introduction of EcoRI into pRFSdCas9
JEC96	CTATAAAAATAGGCGTATCACGAGGCCCTTTCGGTGATGACGGTGAAAACCTCTGACACATGCAGCGTCACAGCTTGTCTGTAAGCGGATG	Oligo Recombineering: removal of Esp3I site from EcoRI-linearised pRFSdCas9EcoRI
JEC128	AATGATACGGCGACCACCGAGATCTACACTCGTCGGCAGCGTCAGATGTGTATA	PCR: sgRNA amplicon generation for NextSeq (Bold = P5 Illumina)
JEC129	CAAGCAGAAGACGGCATACGAGATGTCTCGTGGGCTCGGAGATGTGTAT	PCR: sgRNA amplicon generation for NextSeq (Bold = P7 Illumina)
JEC134	ACACTCTTTCCCTACACGACGCTCTTCCGATCTTCGTCGGCAGCGTCAGATGTGTATA	PCR: sgRNA amplicon generation for Amplicon-EZ seq (Bold = partial P5 Illumina)
JEC135	GACTGGAGTTCAGACGTGTGCTCTTCCGATCTGTCTCGTGGGCTCGGAGATGTGTAT	PCR: sgRNA amplicon generation for Amplicon-EZ seq (Bold = partial P7 Illumina)
JEC196	TCGTCGGCAGCGTCAGATGTGTATAAGAGACAGGTTGTGGGCACAATCGTG	PCR: Nested amplification of sgRNA amplicons (Bold is 16S F adaptor)
JEC197	GTCTCGTGGGCTCGGAGATGTGTATAAGAGACATCAAGTTGATAACGGACTAGCC	PCR: Nested amplification of sgRNA amplicons (Bold is 16S R adaptor)
JEC431	atggGGCCATGGTCAGCGAATGCC	Oligo Annealing: sgRNA targeting XNR_0131
JEC432	aaacGGCATTCGCTGACCATGGCC	Oligo Annealing: sgRNA targeting XNR_0131
JEC433	atggCGCCCCCAGCGTGCTCACCA	Oligo Annealing: sgRNA targeting XNR_0156
JEC434	aaacTGGTGAGCACGCTGGGGGCG	Oligo Annealing: sgRNA targeting XNR_0156
JEC435	atggGAAGTCGAACCACTCGATGG	Oligo Annealing: sgRNA targeting XNR_0216
JEC436	aaacCCATCGAGTGGTTCGACTTC	Oligo Annealing: sgRNA targeting XNR_0216
JEC437	atggCTTCCAGAAGTAGACGAATC	Oligo Annealing: sgRNA targeting XNR_0174
JEC438	aaacGATTCGTCTACTTCTGGAAG	Oligo Annealing: sgRNA targeting XNR_0174
JEC439	atggCAGGCCGATGGTCTTGTTGT	Oligo Annealing: sgRNA targeting XNR_0775
JEC440	aaacACAACAAGACCATCGGCCTG	Oligo Annealing: sgRNA targeting XNR_0775
JEC441	atggCCTCGCCGGACCAGACGCTG	Oligo Annealing: sgRNA targeting XNR_1460
JEC442	aaacCAGCGTCTGGTCCGGCGAGG	Oligo Annealing: sgRNA targeting XNR_1460
JEC443	atggGGGCACGGAGAGGACCTCAC	Oligo Annealing: sgRNA targeting XNR_1463
JEC444	aaacGTGAGGTCCTCTCCGTGCCC	Oligo Annealing: sgRNA targeting XNR_1463
JEC445	atggACCGGGCCGACGCTGAAGAT	Oligo Annealing: sgRNA targeting XNR_1467
JEC446	aaacATCTTCAGCGTCGGCCCGGT	Oligo Annealing: sgRNA targeting XNR_1467
JEC447	atggGTTGGTGAAGATTCCGGCGA	Oligo Annealing: sgRNA targeting XNR_1769
JEC448	aaacTCGCCGGAATCTTCACCAAC	Oligo Annealing: sgRNA targeting XNR_1769
JEC449	atggGGCCGCGTAACCGATGACCT	Oligo Annealing: sgRNA targeting XNR_2132
JEC450	aaacAGGTCATCGGTTACGCGGCC	Oligo Annealing: sgRNA targeting XNR_2132
JEC451	atggCCTCGTTCTCCCAGAGCTTG	Oligo Annealing: sgRNA targeting XNR_2721
JEC452	aaacCAAGCTCTGGGAGAACGAGG	Oligo Annealing: sgRNA targeting XNR_2721
RFS954	atggTTGGCGCGACGACGGTTGTT	Oligo Annealing: sgRNA targeting XNR_3004
RFS955	aaacAACAACCGTCGTCGCGCCAA	Oligo Annealing: sgRNA targeting XNR_3004
JEC455	atggAGCGAGAGGATCACGTCCTT	Oligo Annealing: sgRNA targeting XNR_4227
JEC456	aaacAAGGACGTGATCCTCTCGCT	Oligo Annealing: sgRNA targeting XNR_4227
RFS956	atggGCTGTCCGCCACTTCCGACC	Oligo Annealing: sgRNA targeting XNR_4443
RFS957	aaacGGTCGGAAGTGGCGGACAGC	Oligo Annealing: sgRNA targeting XNR_4443
JEC459	atggGCGCAGCTCGACACCGGAGG	Oligo Annealing: sgRNA targeting XNR_4980
JEC460	aaacCCTCCGGTGTCGAGCTGCGC	Oligo Annealing: sgRNA targeting XNR_4980
JEC461	atggGGTCTGCTTGAAACCACCGC	Oligo Annealing: sgRNA targeting XNR_5145
JEC462	aaacGCGGTGGTTTCAAGCAGACC	Oligo Annealing: sgRNA targeting XNR_5145
RFS829	ATGAGTATTCAACATTTCCG	PCR: amplification of bla2hyg cassette
RFS830	TTACCAATGCTTAATCAGTG	PCR: amplification of bla2hyg cassette
RFS831	AGTGCCATTCCGCCTGACCT	PCR: amplification of cat-ccdB cassette
RFS832	CTGGTTTCCTGGAGCGTCAT	PCR: amplification of cat-ccdB cassette
RFS844	GTTGTAAAACGACGGCCAGT	PCR: amplification of tetR-tcp-theophyilline riboswitch cassette
RFS845	ATGGAGTACTTCTTGTCCAT	PCR: amplification of tetR-tcp-theophyilline riboswitch cassette
RFS846	AATCGTGCCGGTTGGTAGGATCGACGGCCATGGAGAGACGTTATATTCCCCAGAACATCA	PCR: amplification of cat-ccdB cassette
RFS847	CTTATTTTAACTTGCTATTTCTAGCTCTAAAACTGAGACGTGATCGGCACGTAAGAGGTT	PCR: amplification of cat-ccdB cassette
*Restriction sites are underlined, non-homologous sequences are in bold text, and lowecase text indicates an overhang for Golden Gate cloning.
